# Supplementary material for: A new hexa­gonal polymorph of magnesium perchlorate hexa­hydrate obtained from an acetamide medium
Source: Acta Crystallogr E Crystallogr Commun. 2026 May 12;82(Pt 6):624–6. doi: 10.1107/S2056989026004871 (PMC13239006; doi:10.1107/S2056989026004871)
Supplement: Supplementary file 1 [file e-82-00624-sup1.cif]

##############################################################################
#                                                                            #
# This CIF contains the data in a paper accepted for publication in          #
# Acta Crystallographica Section E. It conforms to the requirements of       #
# Notes for Authors for Acta Crystallographica Section E, and has been       #
# peer reviewed under the auspices of the IUCr Commission on Journals.       #
#                                                                            #
# Full details of the Crystallographic Information File format               #
# are given in the paper "The Crystallographic Information File (CIF):       #
# a New Standard Archive File for Crystallography" by S. R. Hall, F. H.      #
# Allen and I. D. Brown [Acta Cryst. (1991), A47, 655-685].                  #
#                                                                            #
# The current version of the core CIF dictionary is obtainable from          #
# ftp://ftp.iucr.org/pub/cif_core.dic.                                       #
#                                                                            #
# Software is freely available for graphical display of the structure(s)     #
# in this CIF. For information consult the CIF software page                 #
# http://www.iucr.org/resources/cif/software.                                #
#                                                                            #
# This file may be used for bona fide research purposes within the           #
# scientific community so long as proper attribution is given to the journal # 
# article from which it was obtained.                                        #
#                                                                            #
##############################################################################
data_I
_audit_creation_method
;
Olex2 1.5
(compiled 2026.03.20 svn.r2bc28608 for OlexSys, GUI svn.r7524)
;
_journal_date_recd_electronic     2026-03-31
_journal_date_accepted     2026-05-11
_journal_name_full     'Acta Crystallographica, Section E'
_journal_year     2026
_journal_volume     82
_journal_issue      1
_journal_page_first     0
_journal_page_last     0
_journal_paper_category     GI
_journal_paper_doi     10.1107/S2056989026004871
_journal_coeditor_code     HB8208
_publ_contact_author_name     'Gergana Velyanova'
_publ_contact_author_address
;
Institute of Mineralogy and Crystallography,
Bulgarian Academy of Sciences,
Akad. G. Bonchev Str., Bl. 107,
1113 Sofia, Bulgaria
;
_publ_contact_author_email     'gergana315@gmail.com'
_publ_contact_author_fax     ?
_publ_contact_author_phone     ?
_publ_section_title
;
A new hexagonal polymorph of magnesium perchlorate hexahydrate obtained from an
acetamide medium
;
loop_
    _publ_author_name
    _publ_author_footnote
    _publ_author_address
    'Velyanova, Gergana' .
;
Institute of Mineralogy and Crystallography,
Bulgarian Academy of Sciences,
Akad. G. Bonchev Str., Bl. 107,
1113 Sofia, Bulgaria
;
    'Kossev, Krasimir' .
;
Institute of Mineralogy and Crystallography,
Bulgarian Academy of Sciences,
Akad. G. Bonchev Str., Bl. 107,
1113 Sofia, Bulgaria
;
    'Nikolova, Rositsa' .
;
Institute of Mineralogy and Crystallography,
Bulgarian Academy of Sciences,
Akad. G. Bonchev Str., Bl. 107,
1113 Sofia, Bulgaria
;
_publ_section_synopsis
;
A new magnesium perchlorate hexahydrate phase, Mg(ClO~4~)~2~\\cdot6H~2~O, was
obtained from the mixed solvents of water and acetamide. The structure
crystallizes in the hexagonal space group <i>P</i>63<i>mc</i> and is
isostructural with previously reported <i>M</i>(ClO~4~)~2~\\cdot6H~2~O
<i>M</i> = Zn, Ni, Fe) phases. The Mg site is half occupied, indicating
positional disorder of the metal cation. Prolonged crystallization leads to
the formation of larger crystals consistent with an expanded unit cell,
suggesting the formation of a disorder-related superstructure. T
;
_chemical_name_systematic
;
Magnesium perchlorate hexahydrate
;
_chemical_name_common     ?
_chemical_formula_moiety     'H6 Mg0.5 O3, 2(Cl0.5 O2)'
_chemical_formula_sum     'Cl H6 Mg0.50 O7'
_chemical_formula_iupac     'Mg (Cl O4)2, 6H2 O'
_chemical_formula_weight     165.65
_chemical_melting_point     ?
_chemical_absolute_configuration     ?
_space_group_crystal_system     hexagonal
_space_group_name_H-M_alt     'P 63 m c'
_space_group_name_Hall     'P 6c -2c'
loop_
    _space_group_symop_operation_xyz
    'x, y, z'
    'x-y, x, z+1/2'
    '-y, x-y, z'
    '-x, -y, z+1/2'
    '-x+y, -x, z'
    'y, -x+y, z+1/2'
    'y, x, z+1/2'
    '-x+y, y, z'
    '-x, -x+y, z+1/2'
    '-y, -x, z'
    'x-y, -y, z+1/2'
    'x, x-y, z'
_cell_length_a     7.7942(3)
_cell_length_b     7.7942(3)
_cell_length_c     5.2703(3)
_cell_angle_alpha     90
_cell_angle_beta     90
_cell_angle_gamma     120
_cell_volume     277.27(3)
_cell_formula_units_Z     2
_cell_measurement_reflns_used     4768
_cell_measurement_theta_min     3.02
_cell_measurement_theta_max     25.86
_cell_measurement_temperature     273.15
_exptl_crystal_description     block
_exptl_crystal_colour     'clear white'
_exptl_crystal_size_max     0.2
_exptl_crystal_size_mid     0.1
_exptl_crystal_size_min     0.1
_exptl_crystal_density_diffrn     1.984
_exptl_crystal_density_meas     ?
_exptl_crystal_density_method     ?
_exptl_crystal_F_000     170
_exptl_absorpt_coefficient_mu     0.715
_exptl_absorpt_correction_type     multi-scan
_exptl_absorpt_process_details
;
(SADABS; Krause <i>et al.</i>,  2015)
;
_exptl_absorpt_correction_T_min     0.870
_exptl_absorpt_correction_T_max     0.932
_diffrn_ambient_temperature     273.15
_diffrn_source     'sealed tube'
_diffrn_source_power     0.07
_diffrn_source_voltage     50.0
_diffrn_source_current     1.4
_diffrn_radiation_type     MoK\a
_diffrn_radiation_wavelength     0.71073
_diffrn_measurement_device_type     'Bruker APEXII CCD'
_diffrn_measurement_method     '\f and \w scans'
_diffrn_detector_area_resol_mean     ?
_diffrn_reflns_number     7335
_diffrn_reflns_av_R_equivalents     0.0375
_diffrn_reflns_av_unetI/netI     0.0142
_diffrn_reflns_theta_min     3.018
_diffrn_reflns_theta_max     26.345
_diffrn_reflns_theta_full     25.242
_diffrn_measured_fraction_theta_max     1.000
_diffrn_measured_fraction_theta_full     1.000
_diffrn_reflns_limit_h_min     -9
_diffrn_reflns_limit_h_max     9
_diffrn_reflns_limit_k_min     -9
_diffrn_reflns_limit_k_max     9
_diffrn_reflns_limit_l_min     -6
_diffrn_reflns_limit_l_max     6
_diffrn_standards_number     0
_refine_special_details     ?
_reflns_number_total     234
_reflns_number_gt     229
_reflns_threshold_expression     'I > 2\s(I)'
_refine_ls_structure_factor_coef     Fsqd
_refine_ls_matrix_type     full
_refine_ls_R_factor_all     0.0241
_refine_ls_R_factor_gt     0.0235
_refine_ls_wR_factor_gt     0.0647
_refine_ls_wR_factor_ref     0.0653
_refine_ls_goodness_of_fit_ref     1.204
_refine_ls_restrained_S_all     1.201
_refine_ls_number_reflns     234
_refine_ls_number_parameters     22
_refine_ls_number_restraints     1
_refine_ls_hydrogen_treatment     constr
_refine_ls_weighting_scheme     calc
_refine_ls_weighting_details
              'w=1/[\s^2^(Fo^2^)+(0.0391P)^2^+0.0610P] where P=(Fo^2^+2Fc^2^)/3'
_atom_sites_solution_hydrogens     difmap
_atom_sites_solution_primary     direct
_atom_sites_solution_secondary     difmap
_refine_ls_shift/su_max     0.000
_refine_ls_shift/su_mean     0.000
_refine_diff_density_max     0.152
_refine_diff_density_min     -0.196
_refine_ls_extinction_method     none
_refine_ls_extinction_coef     .
_refine_ls_abs_structure_details
;
Flack <i>x</i> determined using 98 quotients
[(<i>I</i>^+^)-(<i>I</i>^-^)]/[(<i>I</i>^+^)+(<i>I</i>^-^)]
(Parsons et al., 2013)
;
_refine_ls_abs_structure_Flack     0.04(3)
loop_
    _atom_type_symbol
    _atom_type_description
    _atom_type_scat_dispersion_real
    _atom_type_scat_dispersion_imag
    _atom_type_scat_source
    'Cl' 'Cl' 0.1484 0.1585
                         'International Tables Vol C Tables 4.2.6.8 and 6.1.1.4'
    'H' 'H' 0.0000 0.0000
                         'International Tables Vol C Tables 4.2.6.8 and 6.1.1.4'
    'Mg' 'Mg' 0.0486 0.0363
                         'International Tables Vol C Tables 4.2.6.8 and 6.1.1.4'
    'O' 'O' 0.0106 0.0060
                         'International Tables Vol C Tables 4.2.6.8 and 6.1.1.4'
_computing_data_collection
;
APEX2 (Bruker, 2016)
;
_computing_cell_refinement
;
SAINT V8.40B (Bruker, 2016)
;
_computing_data_reduction
;
SAINT V8.40B (Bruker, 2016)
;
_computing_structure_solution
;
<i>SHELXT2018/2</i> (Sheldrick, 2015a)
;
_computing_structure_refinement
;
<i>SHELXL2018/3</i> (Sheldrick, 2015b)
;
_computing_molecular_graphics
;
Olex2 1.5 (Dolomanov <i>et al.</i>,  2009)
;
_computing_publication_material
;
Olex2 1.5 (Dolomanov <i>et al.</i>,  2009)
;
loop_
    _atom_site_type_symbol
    _atom_site_label
    _atom_site_fract_x
    _atom_site_fract_y
    _atom_site_fract_z
    _atom_site_U_iso_or_equiv
    _atom_site_adp_type
    _atom_site_calc_flag
    _atom_site_occupancy
    _atom_site_disorder_assembly
    _atom_site_disorder_group
    Mg Mg1 0.000000 0.000000 0.2498(12) 0.0239(7) Uani d 0.5 . .
    O O1 0.12365(19) -0.12365(19) 0.5000(9) 0.0467(7) Uani d 1 . .
    H H1 0.255441 -0.078800 0.499143 0.070 Uiso d 1 . .
    Cl Cl1 0.666667 0.333333 0.49460(13) 0.0291(4) Uani d 1 . .
    O O2 0.666667 0.333333 0.2241(10) 0.0576(17) Uani d 1 . .
    O O3 0.8658(5) 0.4329(2) 0.5864(8) 0.0579(10) Uani d 1 . .
loop_
    _atom_site_aniso_label
    _atom_site_aniso_U_11
    _atom_site_aniso_U_22
    _atom_site_aniso_U_33
    _atom_site_aniso_U_12
    _atom_site_aniso_U_13
    _atom_site_aniso_U_23
    Mg1 0.0220(9) 0.0220(9) 0.0277(12) 0.0110(4) 0.000 0.000
    O1 0.0418(10) 0.0418(10) 0.0639(14) 0.0264(11) 0.0007(9) -0.0007(9)
    Cl1 0.0237(5) 0.0237(5) 0.0400(6) 0.0118(2) 0.000 0.000
    O2 0.067(3) 0.067(3) 0.040(3) 0.0333(13) 0.000 0.000
    O3 0.0294(16) 0.0534(15) 0.083(2) 0.0147(8) -0.0159(15) -0.0079(8)
_geom_special_details
;
 All esds (except the esd in the dihedral angle between two l.s. planes)
 are estimated using the full covariance matrix.  The cell esds are taken
 into account individually in the estimation of esds in distances, angles
 and torsion angles; correlations between esds in cell parameters are only
 used when they are defined by crystal symmetry.  An approximate (isotropic)
 treatment of cell esds is used for estimating esds involving l.s. planes.
;
loop_
    _geom_bond_atom_site_label_1
    _geom_bond_atom_site_label_2
    _geom_bond_site_symmetry_2
    _geom_bond_distance
    _geom_bond_publ_flag
    Mg1 Mg1 2_554 2.63515(15) ?
    Mg1 Mg1 2 2.63514(14) ?
    Mg1 O1 2_554 2.126(5) ?
    Mg1 O1 . 2.127(5) ?
    Mg1 O1 5 2.127(5) ?
    Mg1 O1 6_554 2.126(5) ?
    Mg1 O1 3 2.127(5) ?
    Mg1 O1 4_554 2.126(5) ?
    O1 H1 . 0.9046 ?
    O1 H1 10 0.9046 ?
    Cl1 O2 . 1.426(5) ?
    Cl1 O3 . 1.428(3) ?
    Cl1 O3 5_665 1.428(3) ?
    Cl1 O3 3_655 1.428(3) ?
loop_
    _geom_angle_atom_site_label_1
    _geom_angle_atom_site_label_2
    _geom_angle_atom_site_label_3
    _geom_angle_site_symmetry_1
    _geom_angle_site_symmetry_3
    _geom_angle
    _geom_angle_publ_flag
    O1 Mg1 O1 2_554 3 94.35(6) ?
    O1 Mg1 O1 4_554 5 94.35(6) ?
    O1 Mg1 O1 4_554 2_554 85.7(2) ?
    O1 Mg1 O1 2_554 . 94.35(6) ?
    O1 Mg1 O1 6_554 . 94.35(6) ?
    O1 Mg1 O1 4_554 3 94.35(6) ?
    O1 Mg1 O1 6_554 2_554 85.7(2) ?
    O1 Mg1 O1 . 3 85.6(2) ?
    O1 Mg1 O1 2_554 5 179.9(3) ?
    O1 Mg1 O1 6_554 3 179.9(3) ?
    O1 Mg1 O1 4_554 . 179.9(3) ?
    O1 Mg1 O1 6_554 4_554 85.7(2) ?
    O1 Mg1 O1 3 5 85.6(2) ?
    O1 Mg1 O1 . 5 85.6(2) ?
    O1 Mg1 O1 6_554 5 94.35(6) ?
    Mg1 O1 Mg1 2 . 76.57(9) ?
    Mg1 O1 H1 2 10 120.83(7) ?
    Mg1 O1 H1 2 . 120.8 ?
    Mg1 O1 H1 . 10 120.39(7) ?
    Mg1 O1 H1 . . 120.4 ?
    H1 O1 H1 . 10 99.1 ?
    O2 Cl1 O3 . 5_665 109.79(19) ?
    O2 Cl1 O3 . . 109.79(19) ?
    O2 Cl1 O3 . 3_655 109.79(19) ?
    O3 Cl1 O3 . 5_665 109.15(19) ?
    O3 Cl1 O3 3_655 . 109.15(19) ?
    O3 Cl1 O3 3_655 5_665 109.15(19) ?
_shelx_space_group_comment
;
The symmetry employed for this shelxl refinement is uniquely defined
by the following loop, which should always be used as a source of
symmetry information in preference to the above space-group names.
They are only intended as comments.
;
_shelx_estimated_absorpt_T_min     0.870
_shelx_estimated_absorpt_T_max     0.932
_shelx_hkl_file
;
   0  -1   0  141.09    5.10
   0  -1   0  144.89    4.60
   0  -1   0  149.79    5.10
   0  -1   0  151.58    7.90
   1   0   0  146.29    4.60
   1   0   0  143.49    5.00
   1   0   0  145.19    4.80
   1   0   0  143.49    6.50
  -1   1   0  144.79    6.00
   0  -1   0  147.79    5.00
  -1   1   0  141.49    4.50
  -1   1   0  144.69    4.60
   0   1   0  141.29    5.00
   0   1   0  145.79    7.80
   0   1   0  142.19    5.10
   0   1   0  138.69    4.60
  -1   0   0  141.79    4.70
  -1   0   0  143.89    6.50
   1  -1   0  153.88    6.10
   0   1   0  144.99    5.00
  -1   0   0  142.79    4.80
  -1   0   0  137.49    4.70
   1   1   0 7319.47  222.58
  -2   2   0  354.76   13.70
   0  -2   0  361.96   11.00
   2   0   0  342.87   14.90
  -2   2   0  335.47   10.70
  -2   2   0  330.87   10.80
   2   0   0  341.17   11.80
   2   0   0  360.66   10.90
   0  -2   0  344.57   17.30
   2   0   0  366.06   11.30
   2   0   0  335.07   14.30
   0  -2   0  353.36   11.80
   0  -2   0  353.66   11.90
   0  -2   0  341.67   11.70
  -2   0   0  334.97   11.20
  -2   0   0  336.97   11.40
   0   2   0  354.06   11.90
   0   2   0  352.56   11.90
  -2   0   0  325.17   11.10
  -2   0   0  340.37   11.80
   0   2   0  340.37   11.00
   0   2   0  349.47   11.70
   0   2   0  333.97   17.30
   2  -2   0  359.96   13.70
   2  -3   0 1975.00   64.89
   1   2   0 1933.31   68.09
  -2   3   0 1841.52   64.69
   3  -1   0 1953.50   60.29
  -1  -2   0 1893.61   67.79
   3  -1   0 1951.70   59.79
   2   1   0 1804.52   64.39
  -3   2   0 1871.91   55.99
   1  -3   0 1940.41   65.99
   3  -2   0 1887.41   56.29
  -2  -1   0 1921.71   64.79
  -1   3   0 1815.72   65.59
   0  -3   0  448.06   15.00
   0  -3   0  417.26   14.50
   0  -3   0  427.96   13.60
  -3   3   0  409.76   13.30
   0  -3   0  420.36   14.90
   3   0   0  442.16   19.50
   3   0   0  434.46   13.30
   3   0   0  432.26   14.00
  -3   3   0  405.16   17.20
   0  -3   0  403.76   22.70
   3   0   0  420.86   14.90
   3   0   0  431.26   18.50
  -3   3   0  398.16   13.40
  -3   0   0  419.06   14.80
   0   3   0  415.76   23.10
  -3   0   0  423.76   13.80
   0   3   0  415.56   14.90
   0   3   0  407.96   13.60
   0   3   0  431.66   14.90
  -3   0   0  373.86   14.30
   0   3   0  435.16   14.80
   3  -3   0  434.26   17.40
  -3   0   0  433.76   14.30
   1   3   0  416.76   15.50
   1   3   0  393.36   24.50
   3  -4   0  462.65   14.20
   3  -4   0  430.66   14.30
   3  -4   0  417.46   20.70
  -4   1   0  423.36   13.60
  -4   1   0  421.26   15.30
   1   3   0  397.96   14.20
  -4   1   0  445.76   14.70
   1   3   0  414.66   15.30
   1   3   0  410.96   15.60
   4  -1   0  426.36   18.00
  -3   4   0  420.56   13.20
  -3   4   0  410.26   14.30
   4  -1   0  422.16   15.40
   4  -1   0  431.96   13.90
   4  -1   0  453.85   17.70
  -3   4   0  422.46   14.40
  -3   4   0  406.96   20.60
  -1  -3   0  459.15   25.40
  -1  -3   0  411.36   15.20
  -1  -3   0  417.16   15.50
  -1  -3   0  427.86   14.30
  -1  -3   0  457.15   15.60
   2   2   0 4010.00  130.99
  -2  -2   0 4022.10  130.49
  -2   4   0 3806.52  128.89
  -4   3   0  405.46   13.00
   1  -4   0  400.96   14.60
  -4   3   0  405.26   12.60
  -4   3   0  410.26   12.70
   1  -4   0  432.76   13.50
   1  -4   0  425.16   15.10
  -4   3   0  424.16   14.20
  -4   3   0  409.16   12.80
   3   1   0  443.76   15.60
   3   1   0  418.16   21.20
   3   1   0  428.56   22.80
   3   1   0  420.16   14.80
   1  -4   0  470.35   24.90
   3   1   0  411.66   14.20
  -1   4   0  412.26   13.50
  -1   4   0  434.76   15.20
  -1   4   0  401.56   15.30
  -3  -1   0  424.76   14.60
  -3  -1   0  437.86   15.50
  -1   4   0  393.16   23.80
  -3  -1   0  430.96   14.70
  -1   4   0  435.46   15.30
  -3  -1   0  428.16   14.70
   4   0   0 1172.68   43.60
   0  -4   0 1151.28   36.60
   4   0   0 1121.89   36.60
   0  -4   0 1158.98   49.40
  -4   4   0 1083.89   34.50
   0  -4   0 1176.38   35.00
  -4   4   0 1168.28   40.30
   0  -4   0 1132.19   36.20
  -4   4   0 1107.19   34.60
   4   0   0 1125.69   35.40
   4   0   0 1137.29   42.00
  -4   0   0 1135.89   35.80
   0   4   0 1115.29   36.80
  -4   0   0 1153.18   36.70
   0   4   0 1087.89   36.40
   0   4   0 1102.09   49.40
  -4   0   0 1139.69   35.20
   0   4   0 1088.19   36.60
   0   4   0 1074.19   34.80
  -4   0   0 1138.59   35.20
   4  -4   0 1160.58   40.00
   1   4   0 1935.01   60.59
   1   4   0 1861.21   60.89
   1   4   0 1838.72   60.69
   4  -5   0 1985.30   67.99
  -5   1   0 1924.31   58.49
   1   4   0 2040.50   78.19
  -5   1   0 1897.11   60.49
  -5   1   0 1976.80   59.69
   5  -1   0 2008.80   65.39
   5  -1   0 1903.71   60.69
  -1  -4   0 1925.41   60.89
  -1  -4   0 2069.49   77.79
  -4   5   0 1892.71   72.39
  -1  -4   0 1904.61   60.29
  -4   5   0 1876.31   58.99
  -4   5   0 1925.21   58.99
   5  -1   0 1920.31   63.89
   5  -1   0 1937.41   58.59
   2   3   0   84.89    5.10
   3  -5   0   80.99    4.00
   3  -5   0   87.69    4.70
  -5   2   0   78.09    4.40
  -5   2   0   83.99    3.00
   2   3   0   80.29    5.40
  -5   2   0   82.39    3.30
  -5   2   0   82.29    5.30
   2   3   0   74.09   13.20
   2   3   0   75.49    5.10
   3  -5   0   57.99   10.10
  -5   2   0   84.49    3.00
  -2  -3   0   89.99    4.60
  -2  -3   0   82.69    5.20
   5  -2   0   79.09    3.00
  -2  -3   0   83.39    5.50
   5  -2   0   85.99    5.00
   5  -2   0   82.89    4.80
  -2  -3   0   82.49    5.20
  -3   5   0   84.19    3.10
  -3   5   0   82.89    4.70
  -3   5   0   84.69   11.50
  -3   5   0   89.79    4.90
  -2  -3   0   75.19   12.70
  -5   3   0   85.59    4.30
  -5   3   0   86.89    5.50
   2  -5   0   84.89    3.40
   2  -5   0  101.19   13.80
   3   2   0   89.49    4.90
   2  -5   0   92.99    5.20
   3   2   0   84.69    5.10
   2  -5   0   80.09    4.60
   3   2   0   75.89   12.30
   3   2   0   78.99    5.50
  -2   5   0   86.39    5.20
  -3  -2   0   93.59    5.20
  -2   5   0   72.59   11.70
  -2   5   0   85.79    5.20
  -3  -2   0   88.99    4.80
  -2   5   0   81.29    3.40
  -3  -2   0   85.49    5.60
  -2   5   0   81.49    5.20
  -3  -2   0   76.09    4.80
   1  -5   0 1884.91   59.89
  -5   4   0 1905.91   58.29
  -5   4   0 1962.60   58.39
  -5   4   0 1930.71   57.19
   4   1   0 1873.01   60.29
   1  -5   0 1861.31   59.29
   4   1   0 1917.31   59.39
   4   1   0 1901.91   68.99
   4   1   0 1923.91   71.29
  -5   4   0 1909.51   56.79
   1  -5   0 1998.60   75.39
  -4  -1   0 1943.41   60.39
  -1   5   0 1892.91   57.79
  -1   5   0 1931.71   60.29
  -1   5   0 1941.21   76.09
  -4  -1   0 1888.11   59.09
  -1   5   0 1830.02   60.19
  -1   5   0 1932.81   60.09
  -4  -1   0 1930.81   59.19
   0  -5   0  207.88   20.30
   0  -5   0  194.48    7.90
   5   0   0  194.68    9.70
   5   0   0  207.28    8.60
   5   0   0  200.68   14.00
   0  -5   0  217.08    9.80
   5   0   0  197.48   15.10
  -5   5   0  193.38    7.50
  -5   5   0  198.18   12.70
   0   5   0  194.28    9.70
  -5   0   0  216.78    8.40
   0   5   0  200.08   20.70
  -5   0   0  217.38    8.50
  -5   0   0  199.28    9.70
   0   5   0  204.08    9.60
   0   5   0  181.38    9.90
   0   5   0  201.28    8.00
  -5   0   0  208.88    9.00
  -6   1   0   35.40    3.90
   1   5   0   43.40    4.50
   1   5   0   41.50    4.40
   1   5   0   36.60    4.90
  -6   1   0   33.30    4.40
   1   5   0   36.50   12.50
  -6   1   0   40.60    2.90
   5  -6   0   43.20    3.00
  -6   1   0   39.50    2.70
  -1  -5   0   22.10   11.30
  -1  -5   0   46.00    4.30
  -1  -5   0   40.00    3.20
   6  -1   0   41.70    5.00
   6  -1   0   47.40    7.30
  -5   6   0   40.50    8.40
  -5   6   0   31.80    3.10
  -5   6   0   38.00    3.00
  -5   6   0   36.20    2.00
  -1  -5   0   38.10    4.20
   6  -1   0   38.90    3.00
  -6   2   0   15.20    3.30
  -6   2   0   13.30    1.20
  -6   2   0   15.60    2.40
   4  -6   0   12.00    1.50
  -6   2   0   14.70    1.20
   4  -6   0   15.70    6.60
   2   4   0   22.40   10.30
   2   4   0   11.80    3.00
   2   4   0   14.50    3.10
   2   4   0   15.90    3.10
  -6   2   0   16.70    1.70
   4  -6   0   18.70    2.60
  -4   6   0   16.50    2.50
  -4   6   0   10.80    1.10
   6  -2   0   13.60    3.10
  -4   6   0   26.60    8.50
   6  -2   0   10.10    3.40
   6  -2   0   17.30    1.40
  -4   6   0   15.40    2.60
  -2  -4   0   10.90    2.10
  -2  -4   0   11.30    2.70
  -2  -4   0   15.20    3.20
  -2  -4   0   14.20    3.20
   3   3   0 5344.27  180.08
   3  -6   0 5399.16  177.18
   3   3   0 5453.85  177.38
  -3   6   0 5181.98  176.68
   4   2   0   13.30    7.70
   4   2   0   14.90    2.70
   4   2   0   17.50    4.30
  -6   4   0   15.60    3.40
  -6   4   0   10.80    0.90
   2  -6   0   18.20    3.00
   2  -6   0    8.30    7.90
  -6   4   0   13.80    2.10
  -6   4   0   12.60    1.10
   2  -6   0   16.30    2.80
   2  -6   0   12.80    1.40
   4   2   0   17.40    2.50
  -2   6   0   17.80    3.30
  -2   6   0   15.60    2.90
  -2   6   0   16.90    1.70
  -2   6   0    5.10    8.10
  -2   6   0   18.90    3.40
  -4  -2   0   14.60    2.50
  -4  -2   0   22.10    3.10
  -4  -2   0   12.90    3.10
  -4  -2   0   18.90    3.10
   1  -6   0   38.90    4.00
   5   1   0   54.49   13.00
   1  -6   0   39.60    3.90
  -6   5   0   37.20    1.70
  -6   5   0   37.00    2.40
   5   1   0   32.50    7.90
   1  -6   0   36.50   11.30
  -6   5   0   39.00    2.80
   5   1   0   36.80    3.70
   5   1   0   41.70    4.60
  -6   5   0   40.20    1.90
   1  -6   0   38.50    2.60
  -5  -1   0   32.70    3.80
  -1   6   0   44.50    5.30
  -1   6   0   34.90    3.90
  -1   6   0   71.89   17.20
  -1   6   0   34.40    4.20
  -5  -1   0   38.20    3.70
  -1   6   0   38.20    2.70
  -5  -1   0   43.50    5.10
  -5  -1   0   37.90    3.40
  -6   6   0  410.76   19.20
   6   0   0  385.96   22.90
   6   0   0  433.46   15.60
  -6   6   0  408.66   14.10
   0  -6   0  422.36   17.10
   6   0   0  434.96   25.40
  -6   6   0  413.46   20.40
   6   0   0  422.36   17.30
   0  -6   0  415.06   14.70
  -6   6   0  418.86   14.70
   0  -6   0  399.86   16.40
   0  -6   0  410.16   30.80
  -6   0   0  404.76   15.30
  -6   0   0  409.26   17.00
  -6   0   0  417.86   16.20
   0   6   0  437.46   17.40
   0   6   0  443.36   17.70
   0   6   0  444.06   32.70
   6  -6   0  411.56   13.80
  -6   0   0  416.46   15.10
   1   6   0  125.19    8.40
  -7   1   0  146.79    7.60
   6  -7   0  124.89    6.00
  -7   1   0  131.19    5.90
  -7   1   0  136.69    6.50
   1   6   0  141.89    8.50
   1   6   0  125.19   22.70
  -7   1   0  135.29    8.40
   7  -1   0  137.09    8.50
  -6   7   0  126.49   13.30
  -6   7   0  135.99    6.90
  -1  -6   0  141.29    8.50
  -6   7   0  125.49    4.80
  -1  -6   0  126.29    6.50
  -6   7   0  139.19   15.70
   7  -1   0  119.09   13.40
   7  -1   0  127.49   12.50
  -6   7   0  120.99    6.20
   2   5   0  853.81   31.00
  -7   2   0  868.01   27.40
   2   5   0  854.81   31.20
  -7   2   0  797.52   26.40
  -7   2   0  888.01   26.50
  -7   2   0  876.01   30.50
   2   5   0  830.22   30.40
   2   5   0  850.91   46.40
  -7   2   0  853.71   30.50
   5  -7   0  819.42   28.30
   2   5   0  905.51   50.99
  -2  -5   0  909.31   31.00
  -2  -5   0  871.61   31.10
  -5   7   0  889.71   29.00
  -5   7   0  858.81   41.40
  -5   7   0  814.42   25.70
   7  -2   0  825.32   26.50
  -2  -5   0  904.91   28.90
  -5   7   0  871.51   29.20
   7  -2   0  864.71   30.30
   7  -2   0  882.61   31.10
   3   4   0   88.19   18.20
   4  -7   0  100.39    4.90
   3   4   0  107.09    7.60
  -7   3   0  107.19    5.90
   4  -7   0  101.99    6.00
  -7   3   0  100.39    4.20
  -7   3   0  109.49    7.30
   3   4   0  102.29    6.70
  -3  -4   0   98.39    5.90
  -4   7   0   97.39    3.50
  -3  -4   0   97.69    7.10
  -4   7   0   98.29    6.40
  -4   7   0  115.79   17.10
  -4   7   0  105.49    6.80
  -3  -4   0  104.49    6.90
  -3  -4   0   96.79    6.60
  -4   7   0  111.09    6.50
   4   3   0   97.69    7.20
   4   3   0   88.39   15.10
   4   3   0  102.09    6.30
   3  -7   0   98.79   16.30
   4   3   0  111.79    7.10
  -7   4   0  100.29    5.50
  -7   4   0  109.99    7.30
  -7   4   0  103.79    3.90
  -7   4   0   99.99    3.70
   4   3   0  107.49   17.70
   3  -7   0   95.59    6.20
   3  -7   0  107.09    5.90
  -3   7   0  107.09    6.80
  -4  -3   0   96.89    6.50
  -3   7   0  106.89    7.00
  -3   7   0  106.59    6.80
  -4  -3   0   89.59    6.80
  -4  -3   0  108.19    6.70
  -3   7   0   75.49   15.90
   5   2   0  842.82   31.10
   5   2   0  907.81   30.40
   5   2   0  803.72   44.20
  -7   5   0  845.52   28.00
   2  -7   0  905.01   48.10
  -7   5   0  876.01   31.00
   2  -7   0  845.52   27.00
   2  -7   0  908.11   30.60
  -7   5   0  862.31   26.70
   5   2   0  857.81   42.90
   2  -7   0  858.31   29.40
  -5  -2   0  886.41   29.80
  -5  -2   0  891.21   29.80
  -2   7   0  811.62   30.70
  -2   7   0  905.81   49.60
  -2   7   0  854.21   30.70
  -2   7   0  862.11   30.80
  -5  -2   0  873.61   29.80
   1  -7   0  125.79    7.40
   6   1   0  134.89    8.60
   6   1   0  121.69    7.20
   1  -7   0  124.59    5.70
   1  -7   0  118.59    7.80
   6   1   0  132.89   18.00
  -7   6   0  131.69    5.70
  -7   6   0  123.39    5.70
   6   1   0  138.39   17.20
  -6  -1   0  134.49    7.00
  -1   7   0  149.99   23.90
  -6  -1   0  129.29    7.20
  -1   7   0  127.49    8.30
  -1   7   0  123.09    8.40
  -6  -1   0  127.19    7.30
  -6  -1   0  129.49    8.40
  -1   7   0  138.19    8.30
   7   0   0   93.39   13.50
  -7   7   0   92.69    5.30
   0  -7   0   96.29    5.20
   7   0   0   99.89    6.00
   7   0   0   98.29    7.40
  -7   7   0   91.59    4.20
  -7   7   0   91.29    4.10
   7   0   0   80.39   13.90
   0  -7   0   92.19    7.00
  -7   7   0   91.59    4.50
   0  -7   0   93.59    6.70
  -7   7   0   96.39    9.50
   0   7   0   86.49    7.30
  -7   0   0   91.89    6.30
  -7   0   0   97.79    7.30
  -7   0   0   90.39    5.90
   0   7   0   93.29    7.20
   0   7   0  107.49   24.00
   0   7   0  111.69   25.60
  -7   0   0   98.09    5.50
   1   7   0  465.15   20.90
   1   7   0  420.86   42.40
   1   7   0  490.35   20.50
  -8   1   0  496.65   19.10
  -8   1   0  506.95   20.50
   1   7   0  423.46   38.50
  -7   8   0  501.85   28.70
   8  -1   0  470.05   17.20
  -7   8   0  511.95   15.00
  -7   8   0  445.86   14.60
  -1  -7   0  507.75   18.00
   8  -1   0  525.65   27.80
  -1  -7   0  458.45   20.20
  -1  -7   0  476.05   19.70
  -7   8   0  493.55   26.30
  -7   8   0  475.25   18.00
   8  -1   0  462.85   25.40
  -8   2   0   24.60    1.70
   6  -8   0   19.20    2.70
   2   6   0   25.30   14.40
   2   6   0   38.40   16.30
   2   6   0   27.80    4.60
   2   6   0   27.20    4.70
  -8   2   0   22.70    4.30
  -8   2   0   18.60    2.50
  -8   2   0   17.60    1.50
  -8   2   0   24.60    3.60
  -6   8   0   21.70    3.60
  -6   8   0   25.10    3.00
   8  -2   0   24.70    5.20
   8  -2   0   26.40    5.70
  -2  -6   0   25.00    3.40
   8  -2   0   18.50    1.40
  -6   8   0   27.80   11.40
  -6   8   0   17.40   10.30
  -2  -6   0   26.50    4.50
   5  -8   0  103.59    6.20
   3   5   0   89.29    6.80
   3   5   0   99.09    8.00
  -8   3   0   98.19    6.20
   3   5   0   95.59   21.70
   3   5   0   94.79    7.80
  -8   3   0   96.99    4.50
   5  -8   0   99.59    4.20
   3   5   0  112.39   20.80
  -5   8   0  110.79   18.30
  -5   8   0  107.29    7.40
  -3  -5   0  104.79    7.30
  -3  -5   0   97.49    6.20
  -5   8   0   92.49    6.40
  -3  -5   0  101.69    7.30
  -5   8   0  118.89   16.80
  -5   8   0  103.39    8.00
  -3  -5   0  103.89    7.70
  -8   4   0  582.34   23.20
   4   4   0  688.33   39.80
   4   4   0  525.45   25.80
  -8   4   0  591.54   21.30
   4   4   0  622.74   24.20
   4  -8   0  585.74   22.00
   4   4   0  544.95   40.90
  -4   8   0  558.24   23.00
  -4   8   0  595.74   22.70
  -4  -4   0  624.04   23.10
  -4   8   0  624.24   22.80
  -4  -4   0  591.14   21.80
  -4  -4   0  602.24   23.60
  -4  -4   0  572.74   22.60
  -4   8   0  616.54   39.30
   5   3   0   92.89    6.90
   3  -8   0   91.19    5.90
  -8   5   0   99.29    3.90
  -8   5   0  112.19   11.40
   5   3   0   94.69   19.80
   3  -8   0   84.89    6.40
  -8   5   0   87.59    5.40
   5   3   0  103.29    6.30
  -5  -3   0   88.49    6.60
  -5  -3   0   99.79    6.50
  -5  -3   0   99.49    7.40
  -5  -3   0   94.69    6.70
  -3   8   0  108.99    8.90
  -3   8   0   52.29   16.90
  -3   8   0   90.69    7.00
  -3   8   0  106.89    7.40
   6   2   0   20.60   12.90
   6   2   0   33.00    6.00
   6   2   0   20.60    2.70
   6   2   0   24.40    3.90
   2  -8   0   22.30    4.00
   2  -8   0   18.50    1.90
  -8   6   0   26.00    2.10
   6   2   0   24.60   10.10
  -8   6   0   20.30    2.50
  -8   6   0   26.40    4.50
  -6  -2   0   22.10    3.50
  -2   8   0   29.30    5.20
  -2   8   0   24.30   15.20
  -2   8   0   22.30    4.20
  -6  -2   0   23.80    3.70
  -2   8   0   22.10    4.10
  -6  -2   0   22.00    3.60
  -6  -2   0   27.00    4.70
   1  -8   0  489.15   20.40
  -8   7   0  503.85   17.00
  -8   7   0  498.45   21.00
  -8   7   0  480.55   16.50
   1  -8   0  448.86   20.60
   7   1   0  476.85   20.70
   7   1   0  496.55   19.20
   7   1   0  509.25   34.30
   7   1   0  475.05   31.50
  -1   8   0  460.95   20.60
  -7  -1   0  497.35   20.70
  -1   8   0  496.65   21.20
  -1   8   0  489.95   39.00
  -1   8   0  490.95   20.80
  -7  -1   0  474.05   18.70
  -7  -1   0  489.35   19.40
  -7  -1   0  492.65   18.50
  -1   8   0  497.35   42.60
   0  -8   0   17.70    2.50
  -8   8   0   21.70    1.90
  -8   8   0   15.60    2.60
   0  -8   0   24.70    4.40
   8   0   0    5.50   12.30
  -8   8   0   16.80    1.60
  -8   8   0   12.30    1.60
   8   0   0   18.40   11.90
  -8   8   0   17.30    1.80
   0  -8   0   17.90    3.80
   8   0   0   16.10    2.90
  -8   0   0   13.00    2.40
   0   8   0    5.60   21.80
  -8   0   0   16.50    4.10
   0   8   0   17.90    4.30
   0   8   0   45.50   20.50
  -8   0   0   15.50    3.00
  -8   0   0   16.50    3.50
  -9   2   0    0.40    0.40
   7  -9   0    0.80    1.20
  -9   2   0    1.00    0.60
  -9   2   0   -0.50    2.50
   2   7   0   -0.50    2.50
  -9   2   0    0.60    1.70
   2   7   0    3.60   22.60
   2   7   0   15.50   19.50
  -9   2   0    4.40    1.80
  -7   9   0    2.60    2.00
  -7   9   0  -14.60   13.60
  -2  -7   0   -1.90    1.30
  -7   9   0   -1.40   11.30
  -7   9   0    0.20    1.50
  -9   3   0  198.08    9.90
   3   6   0  182.18   13.60
   3   6   0  222.48   33.30
   3   6   0  186.68   10.80
   6  -9   0  185.28    9.20
  -9   3   0  193.68    7.80
  -9   3   0  193.48   11.20
   3   6   0  172.28   28.30
  -6   9   0  158.08   23.10
  -6   9   0  184.28   10.30
  -3  -6   0  193.08   11.30
  -6   9   0  192.58   11.00
  -3  -6   0  186.28    9.50
  -3  -6   0  203.68   11.60
  -6   9   0  175.48   22.50
  -6   9   0  192.28    9.90
  -9   4   0   27.70    4.90
  -9   4   0   18.10    1.60
   5  -9   0   18.50    3.20
   4   5   0   11.20    4.00
   4   5   0    7.70   15.20
   4   5   0   20.20    3.80
  -9   4   0   19.80    3.20
   5  -9   0   19.10    2.40
   4   5   0   17.50    4.20
   4   5   0   -2.80   19.90
  -5   9   0   13.40   14.40
  -4  -5   0   17.30    3.80
  -4  -5   0   22.30    4.40
  -5   9   0   16.70    3.80
  -4  -5   0   14.90    3.70
  -4  -5   0   18.90    3.40
  -5   9   0   22.30    3.70
  -5   9   0   21.50    4.10
  -5   9   0   -3.00   14.00
  -9   5   0   20.10    3.00
   5   4   0   22.90    3.80
   5   4   0   12.30   17.50
   5   4   0   33.60   14.80
   5   4   0   20.30    4.80
   4  -9   0   24.30    3.30
   4  -9   0   15.10    3.30
   5   4   0   23.30    4.50
  -9   5   0   24.00    4.70
  -5  -4   0   14.00    3.70
  -4   9   0   19.80    3.80
  -4   9   0   19.70    4.10
  -5  -4   0   13.60    3.10
  -4   9   0   41.00   18.70
  -4   9   0   21.80    4.20
  -5  -4   0   18.00    3.90
   3  -9   0  215.08   11.30
   6   3   0  185.68   11.70
   6   3   0  226.08   27.00
  -9   6   0  194.88   11.50
   6   3   0  190.88   33.90
  -9   6   0  201.48    9.00
   6   3   0  192.38   11.00
  -9   6   0  196.78    7.30
  -3   9   0  155.58   27.70
  -6  -3   0  207.78   11.90
  -6  -3   0  181.28   10.50
  -3   9   0  208.08   11.70
  -3   9   0  228.28   33.20
  -3   9   0  198.58   11.50
  -6  -3   0  196.38   10.60
  -6  -3   0  206.88   10.60
  -3   9   0  200.68   11.90
   7   2   0    4.10    2.20
  -9   7   0    0.40    2.50
   7   2   0    1.30   16.60
  -9   7   0    1.30    1.10
   7   2   0   -1.20    1.20
   2  -9   0    1.00    1.90
   7   2   0    1.70    2.50
  -9   7   0    0.70    1.10
   7   2   0    0.60   13.90
   2  -9   0    0.90    0.90
   2  -9   0    2.80    2.10
  -7  -2   0    3.50    1.80
  -7  -2   0    1.40    2.00
  -2   9   0    2.00    2.80
  -2   9   0  -16.50   20.70
  -2   9   0  -11.30   17.90
  -2   9   0    3.40    2.20
  -7  -2   0    4.70    2.50
   0   0  -1    1.50    1.40
   0   0  -1    0.50    0.50
   0   0  -1    0.40    0.40
   0   0  -1   -0.10    0.50
   0   0  -1   -0.80    0.60
   0   0   1    0.80    1.40
   0   0   1    0.50    0.60
   0   0   1   -0.10    0.40
   0   0   1    0.30    0.40
   0   0   1   -0.20    0.60
   0   1  -1 3912.61  119.29
   1  -1  -1 3703.03  116.39
  -1   0  -1 3599.54  117.39
   1   0   1 3870.61  117.69
  -1   1   1 3800.72  116.59
   0  -1   1 3935.31  119.49
   1   0  -1 3776.92  116.09
  -1   1  -1 3651.53  116.69
   0  -1  -1 3601.24  116.49
  -1   0   1 3863.41  116.59
   1  -1   1 3795.52  116.79
   0   1   1 3865.21  116.89
  -1   2  -1   -0.70    0.90
  -1  -1  -1    0.10    1.20
  -1  -1  -1    0.40    0.80
  -1  -1  -1    2.60    1.10
  -1   2  -1   -0.10    0.50
  -1   2  -1    1.50    2.10
   2  -1  -1   -0.40    0.40
   2  -1  -1    0.70    0.60
   2  -1  -1    0.10    0.60
  -1  -1  -1    1.20    2.30
  -1   2  -1    0.10    0.80
   1  -2   1    0.10    2.00
   1  -2   1    0.30    0.70
   1   1   1    1.00    0.90
  -2   1   1    0.70    0.70
  -2   1   1   -0.60    1.50
  -2   1   1    0.20    0.50
   1   1   1    1.10    1.20
   1  -2   1   -0.30    0.50
   1   1   1    1.00    0.90
   1  -2   1    0.70    0.90
  -2   1   1    0.10    0.50
  -2   1   1    0.60    0.50
   1   1   1    3.00    2.00
   3  -2  -1 1025.10   32.20
  -1   3  -1 1025.70   31.40
  -1   3  -1 1001.40   31.30
  -2  -1  -1  986.60   30.90
  -1   3  -1  972.50   40.30
  -2  -1  -1 1065.89   32.00
  -2  -1  -1  993.40   38.60
  -2  -1  -1 1022.30   31.50
  -1   3  -1  966.00   30.30
   1  -3   1 1028.50   41.00
  -3   2   1  927.41   30.00
   2   1   1  978.10   38.10
   1  -3   1  993.40   31.20
  -3   2   1  970.20   32.50
   2   1   1 1005.00   31.00
   2   1   1  950.20   31.50
  -3   2   1  883.31   29.90
   2   1   1  986.40   31.80
  -3   2   1  956.00   30.30
   0   2  -1 7799.82  242.38
   0  -2   1 7927.51  242.38
   1   1  -1   -0.10    0.70
   1  -2  -1   -0.10    0.30
   1   1  -1    0.30    0.70
   1   1  -1   -1.00    0.70
  -2   1  -1   -1.00    1.20
  -2   1  -1    0.10    0.80
   1  -2  -1    1.70    2.10
   1  -2  -1   -0.70    0.60
   1  -2  -1    0.80    0.70
   1   1  -1    0.50    1.70
  -2   1  -1   -0.90    1.90
  -2   1  -1    0.10    0.60
   1   1  -1    2.00    1.00
  -2   1  -1    0.00    0.80
   1  -2  -1    0.10    0.80
   2  -1   1   -0.30    0.80
   2  -1   1    0.40    0.70
   2  -1   1   -0.30    1.50
  -1   2   1    0.10    0.70
  -1  -1   1    0.30    0.90
  -1   2   1    0.90    0.80
  -1  -1   1    0.70    0.80
   2  -1   1    1.00    0.60
  -1   2   1    5.60    2.50
  -1  -1   1   -0.40    0.40
  -1   2   1    1.10    0.80
  -2   2  -1 7637.04  237.18
   0  -2  -1 7590.54  239.08
   0   2   1 7958.20  239.18
  -2   0   1 8069.99  237.28
  -2   3  -1 1047.10   39.70
  -2   3  -1  985.80   31.50
  -2   3  -1 1005.90   31.60
   3  -1  -1 1049.20   34.40
  -1  -2  -1 1063.29   32.30
  -1  -2  -1 1011.40   31.50
  -2   3  -1 1008.80   30.70
   3  -1  -1 1057.89   31.00
   2  -3   1  989.70   31.10
  -3   1   1 1018.70   34.60
   1   2   1 1032.70   40.20
   2  -3   1 1035.70   31.40
   1   2   1  908.01   31.90
  -3   1   1  945.21   30.70
   1   2   1  925.81   32.00
   1   2   1  980.20   31.60
  -3   1   1  978.30   31.00
  -2   4  -1    0.10    0.70
  -2  -2  -1   -0.40    0.80
  -2   4  -1    0.10    1.00
  -2  -2  -1    1.30    1.30
   4  -2  -1    1.00    0.30
  -2  -2  -1    1.60    1.20
  -2   4  -1    0.10    1.30
  -2  -2  -1    0.50    1.20
   4  -2  -1    0.40    1.20
   4  -2  -1    0.80    0.30
  -2   4  -1    5.80    4.20
   2   2   1    3.60    4.60
   2  -4   1    1.40    0.70
  -4   2   1    4.50    1.40
   2   2   1    0.50    3.50
   2  -4   1    1.40    3.90
   2   2   1    2.30    1.80
   2  -4   1   -0.90    0.80
   2   2   1    0.40    1.30
   2   2   1    0.40    1.30
  -4   2   1    0.20    0.70
   2  -4   1    1.20    1.10
  -4   2   1    1.20    1.40
  -3  -2  -1  741.73   26.00
  -2   5  -1  737.93   25.20
  -3  -2  -1  772.22   25.40
  -2   5  -1  709.73   36.90
  -2   5  -1  760.92   23.40
  -2   5  -1  743.03   25.20
  -3  -2  -1  746.93   24.40
  -3  -2  -1  737.03   24.80
   2  -5   1  733.13   23.20
   2  -5   1  767.62   38.00
   2  -5   1  731.03   24.60
   3   2   1  773.82   35.70
  -5   3   1  699.03   24.10
   3   2   1  704.03   36.70
   2  -5   1  737.83   25.00
   3   2   1  721.73   25.90
   3   2   1  700.33   25.30
  -5   3   1  712.43   23.40
   3   2   1  733.73   24.60
  -1   4  -1 1481.15   47.70
  -1   4  -1 1527.05   60.39
  -1   4  -1 1517.05   47.80
  -3  -1  -1 1524.95   47.10
   3   1   1 1575.94   58.29
   1  -4   1 1494.05   60.19
  -4   3   1 1556.04   47.50
  -4   3   1 1531.45   45.90
   3   1   1 1507.25   48.30
  -4   3   1 1524.85   47.50
  -4   3   1 1467.65   45.40
   3   1   1 1485.55   47.70
   1  -4   1 1540.15   47.50
  -3   0  -1  373.46   18.70
   0   3  -1  375.76   13.70
   0   3  -1  354.66   12.60
   0   3  -1  360.16   13.60
  -3   0  -1  365.66   12.70
   0   3  -1  368.26   13.60
   0   3  -1  411.36   22.90
   3  -3  -1  383.06   12.70
  -3   0  -1  397.06   14.20
  -3   0  -1  388.36   13.30
  -3   3   1  359.66   11.60
   0  -3   1  404.96   12.80
  -3   3   1  370.16   15.90
   0  -3   1  380.56   13.70
  -3   3   1  369.16   12.50
   0  -3   1  379.36   22.70
  -3   3   1  357.26   16.50
   3   0   1  367.86   14.00
   3   0   1  392.46   18.80
   0  -3   1  403.66   13.80
   3   0   1  368.26   13.40
   3   0   1  378.76   12.60
  -3   3   1  367.36   12.00
   2  -3  -1 1038.80   30.90
  -3   1  -1 1007.00   35.80
   1   2  -1  987.50   31.30
   1   2  -1 1008.40   30.80
   1   2  -1  953.00   40.30
  -3   1  -1 1048.70   32.00
  -3   1  -1  997.50   30.20
   1   2  -1 1049.70   31.40
   1   2  -1 1001.90   31.30
  -3   1  -1  951.20   30.50
  -2   3   1  931.31   30.60
  -1  -2   1 1031.50   41.20
   3  -1   1  938.81   31.00
  -2   3   1  973.20   31.00
  -2   3   1  982.90   36.50
   3  -1   1  966.60   31.90
   3  -1   1  973.60   35.70
  -2   3   1  946.81   30.40
  -1  -2   1  970.20   31.30
  -2   3   1  967.80   37.30
  -3   2  -1 1023.00   32.20
   1  -3  -1 1041.20   30.80
  -3   2  -1  968.40   31.10
   2   1  -1 1046.00   39.50
   2   1  -1 1003.30   31.10
   2   1  -1 1041.90   31.20
  -3   2  -1 1028.60   35.70
  -3   2  -1  999.50   30.50
  -2  -1   1 1032.50   39.70
  -2  -1   1  958.90   31.10
  -1   3   1  968.90   39.60
  -2  -1   1  962.90   30.90
   3  -2   1  978.80   29.70
  -1   3   1 1013.10   31.10
   3  -2   1  958.60   35.60
  -1   3   1  992.00   31.60
  -1   3   1  967.30   38.40
   3  -2   1  884.21   30.90
  -1   3   1  929.71   31.10
  -3   3  -1  352.86   13.70
   3   0  -1  385.06   13.30
   3   0  -1  391.56   18.70
   0  -3  -1  367.56   13.40
   0  -3  -1  401.56   12.60
   0  -3  -1  395.06   14.00
  -3   3  -1  395.66   18.90
  -3   3  -1  382.36   13.10
  -3   3  -1  372.66   12.90
   3   0  -1  402.26   13.40
   3   0  -1  400.56   13.00
   0  -3  -1  419.66   14.30
   0   3   1  392.36   22.40
   3  -3   1  402.16   12.20
   3  -3   1  392.76   13.00
  -3   0   1  341.27   18.30
   0   3   1  361.06   13.90
   3  -3   1  395.46   12.50
   0   3   1  380.46   21.00
  -3   0   1  372.56   13.00
  -3   0   1  386.56   12.90
  -3   0   1  377.36   13.20
  -3   0   1  386.96   13.30
   0   3   1  396.76   14.30
   3  -3   1  392.46   19.10
   0   3   1  375.96   13.70
   4  -1  -1 1569.44   52.49
  -1  -3  -1 1612.74   49.60
  -3   4  -1 1526.75   48.50
   4  -1  -1 1599.94   48.30
  -1  -3  -1 1536.75   48.80
  -3   4  -1 1555.84   58.19
  -1  -3  -1 1610.64   49.70
  -4   1   1 1554.84   52.59
  -4   1   1 1555.74   48.20
   1   3   1 1507.15   49.50
   3  -4   1 1688.33   59.09
   1   3   1 1505.15   61.79
   1   3   1 1571.54   49.80
   1   3   1 1567.24   60.09
  -4   1   1 1551.74   48.30
  -3   5  -1  722.93   35.50
  -3   5  -1  701.33   24.40
  -3   5  -1  736.23   24.80
   5  -2  -1  752.22   23.50
  -2  -3  -1  755.92   25.80
  -2  -3  -1  719.33   24.80
  -2  -3  -1  738.63   24.00
   5  -2  -1  751.62   23.50
  -3   5  -1  724.23   23.10
  -2  -3  -1  773.32   25.60
   2   3   1  705.43   35.60
  -5   2   1  721.23   24.10
  -5   2   1  756.52   23.90
  -5   2   1  720.73   22.40
   2   3   1  726.93   38.20
   3  -5   1  740.93   23.80
   3  -5   1  729.93   35.60
   3  -5   1  760.22   24.50
   2   3   1  702.03   24.80
  -5   2   1  727.93   22.00
   2   3   1  683.73   25.60
   2   3   1  721.33   25.60
  -3   6  -1    6.30    6.80
  -3  -3  -1    1.00    1.50
  -3  -3  -1    6.50    2.60
  -3   6  -1    0.50    0.80
  -3   6  -1    0.20    1.40
  -3  -3  -1    1.30    1.70
  -3  -3  -1    0.60    1.60
  -3   6  -1    4.00    2.10
   3   3   1   -1.80    5.90
  -6   3   1    1.60    1.80
   3   3   1    0.50    1.70
  -6   3   1    0.50    1.20
   3  -6   1    0.30    1.50
   3   3   1    5.00    8.40
   3   3   1   -0.90    1.60
   3   3   1    1.80    1.90
   3  -6   1   -1.50    1.10
  -3   7  -1  448.66   18.40
  -4  -3  -1  460.55   18.00
  -4  -3  -1  446.26   17.20
  -4  -3  -1  444.16   18.80
  -3   7  -1  448.76   15.20
  -4  -3  -1  441.16   17.40
  -3   7  -1  448.36   32.10
  -3   7  -1  458.25   17.90
   4   3   1  382.26   28.70
  -7   4   1  437.96   15.80
   4   3   1  428.86   18.30
   3  -7   1  474.45   17.70
  -7   4   1  438.86   17.00
   3  -7   1  473.65   32.60
   4   3   1  472.05   33.30
   4   3   1  457.75   19.00
   4   3   1  431.06   17.00
  -2   6  -1  609.64   22.30
  -2   6  -1  603.24   22.70
  -4  -2  -1  653.03   22.30
  -2   6  -1  610.64   20.10
  -4  -2  -1  640.24   23.30
  -2   6  -1  622.94   22.50
  -4  -2  -1  625.54   21.60
  -2   6  -1  659.43   37.80
   2  -6   1  627.24   22.20
   2  -6   1  602.54   36.40
   4   2   1  585.54   32.50
   2  -6   1  608.94   21.60
   4   2   1  580.34   23.00
   2  -6   1  588.24   19.80
   4   2   1  591.84   22.40
   4   2   1  582.84   34.30
   4   2   1  595.64   21.20
  -6   4   1  632.44   21.60
  -6   4   1  604.94   20.10
  -1   5  -1  287.27   11.70
  -4  -1  -1  256.67   11.80
  -4  -1  -1  273.87   11.10
  -1   5  -1  256.97   11.60
  -1   5  -1  292.17   11.80
  -4  -1  -1  267.87   10.70
  -4  -1  -1  265.07   10.80
  -1   5  -1  268.97   10.00
  -1   5  -1  264.47   21.40
   1  -5   1  286.57    9.90
   4   1   1  313.47   21.50
  -5   4   1  262.77    8.70
   1  -5   1  270.77   11.30
   1  -5   1  303.17   26.40
   4   1   1  267.87   11.40
   4   1   1  275.87   10.40
  -5   4   1  257.27    8.50
   1  -5   1  277.07   11.50
   4   1   1  262.97   12.10
  -5   4   1  266.07    9.30
   4   1   1  271.27   18.70
   0   4  -1  434.06   16.10
   0   4  -1  448.06   14.90
   0   4  -1  454.45   27.70
  -4   0  -1  448.66   15.00
  -4   0  -1  452.95   15.40
   0   4  -1  452.75   16.30
   0   4  -1  455.45   16.20
  -4   0  -1  452.05   16.70
   4   0   1  411.46   16.40
  -4   4   1  412.46   14.30
  -4   4   1  419.26   13.90
   0  -4   1  413.56   15.80
   0  -4   1  434.86   16.00
  -4   4   1  386.36   17.90
   4   0   1  435.66   15.60
   0  -4   1  430.26   14.70
   4   0   1  433.26   14.30
  -4   4   1  402.76   19.00
  -4   4   1  417.16   13.40
   4   0   1  426.26   22.00
   0  -4   1  439.06   27.40
   1   3  -1 1500.35   47.70
  -4   1  -1 1560.34   54.09
   1   3  -1 1566.44   48.90
   1   3  -1 1585.24   48.90
  -4   1  -1 1560.04   49.30
  -4   1  -1 1525.65   47.20
   1   3  -1 1617.54   62.29
   4  -1   1 1541.05   49.40
  -3   4   1 1514.95   55.59
  -1  -3   1 1646.84   62.69
  -3   4   1 1517.35   47.80
  -3   4   1 1559.44   54.49
  -1  -3   1 1501.95   48.70
   4  -1   1 1583.24   53.99
   4  -1   1 1536.55   48.00
   2   2  -1    0.30    1.20
   2   2  -1    1.20    1.40
  -4   2  -1    1.10    0.90
   2   2  -1   -0.30    0.90
  -4   2  -1    0.30    0.70
   2  -4  -1    0.60    0.90
  -4   2  -1    1.10    2.70
   2  -4  -1    1.00    1.10
  -4   2  -1    0.40    0.60
   2   2  -1    0.00    4.40
   2   2  -1    2.90    1.20
  -4   2  -1    1.80    1.70
  -2  -2   1    0.10    1.10
  -2   4   1    3.40    3.40
  -2  -2   1    1.50    1.20
  -2   4   1    0.70    1.10
  -2   4   1   -2.00    3.70
  -2  -2   1    0.20    1.20
   4  -2   1    2.00    2.90
  -2   4   1    0.00    1.10
  -2  -2   1   -0.90    4.00
  -2   4   1    0.70    1.20
  -2  -2   1    1.20    1.00
   4  -2   1    0.70    1.00
   3   1  -1 1554.74   48.00
  -4   3  -1 1578.14   47.20
   3   1  -1 1521.15   57.69
   3   1  -1 1492.45   47.80
  -4   3  -1 1488.55   47.70
  -1   4   1 1489.75   48.50
  -3  -1   1 1581.14   58.59
  -3  -1   1 1586.44   48.00
  -3  -1   1 1512.05   48.10
  -1   4   1 1581.44   48.40
  -1   4   1 1537.65   60.69
  -1   4   1 1649.73   59.39
  -3  -1   1 1560.04   48.10
  -1   4   1 1560.14   48.90
   4  -3   1 1539.65   53.29
   0  -4  -1  451.75   16.50
  -4   4  -1  460.25   22.00
  -4   4  -1  447.06   15.20
   4   0  -1  461.25   15.80
  -4   4  -1  432.46   15.90
   4   0  -1  457.95   15.50
   4   0  -1  468.25   15.10
   0  -4  -1  450.05   15.80
   4   0  -1  467.55   22.40
   0  -4  -1  444.96   16.40
  -4   4  -1  441.66   14.90
   0   4   1  423.96   25.40
   0   4   1  419.16   16.30
  -4   0   1  414.56   21.90
   4  -4   1  420.66   21.60
  -4   0   1  417.76   14.80
   4  -4   1  468.55   13.80
  -4   0   1  431.26   15.60
  -4   0   1  431.56   15.40
   0   4   1  412.46   16.00
  -4   0   1  423.56   15.00
   0   4   1  388.26   26.40
   0   4   1  431.26   16.60
   4  -4   1  432.56   14.80
  -4   5  -1  263.67   17.90
  -1  -4  -1  280.97   10.20
   5  -1  -1  277.07   15.10
  -4   5  -1  263.37   10.50
   5  -1  -1  277.27    9.60
  -1  -4  -1  277.97   12.00
  -1  -4  -1  276.37   11.90
  -4   5  -1  271.77   10.80
  -1  -4  -1  266.37   11.20
   5  -1  -1  278.07   11.10
  -4   5  -1  268.57    9.60
  -5   1   1  270.07    9.80
   4  -5   1  283.17    9.20
   4  -5   1  291.87   10.60
   1   4   1  255.27   11.90
   1   4   1  266.87   12.00
  -5   1   1  267.47   10.90
   1   4   1  242.58   21.00
   1   4   1  269.37   20.60
  -5   1   1  269.87   10.70
   4  -5   1  271.97   18.20
   1   4   1  276.67   11.60
   4  -5   1  275.47    9.40
  -5   1   1  276.77    9.50
  -2  -4  -1  594.74   20.80
  -2  -4  -1  630.14   23.10
  -4   6  -1  587.54   21.30
   6  -2  -1  621.64   20.60
  -2  -4  -1  647.74   22.90
  -4   6  -1  601.64   21.70
  -4   6  -1  606.54   19.70
   6  -2  -1  617.14   20.70
  -2  -4  -1  615.94   22.10
  -4   6  -1  559.84   32.50
  -6   2   1  614.84   19.60
   4  -6   1  566.44   32.40
   2   4   1  598.94   23.10
   4  -6   1  625.14   21.50
   2   4   1  611.34   23.00
  -6   2   1  602.24   21.40
   2   4   1  597.94   22.20
   2   4   1  652.43   35.60
   2   4   1  641.54   38.40
  -6   2   1  624.54   21.10
   4  -6   1  620.44   20.20
  -6   2   1  630.34   18.70
  -3  -4  -1  434.06   17.60
  -4   7  -1  453.65   17.40
  -4   7  -1  431.56   14.90
  -4   7  -1  420.26   30.10
  -3  -4  -1  462.45   18.80
  -4   7  -1  451.45   17.70
  -3  -4  -1  478.85   18.50
  -3  -4  -1  438.56   16.60
   3   4   1  451.75   31.30
  -7   3   1  458.85   14.50
   4  -7   1  430.26   29.60
  -7   3   1  438.56   16.30
   4  -7   1  446.96   15.90
   3   4   1  449.46   34.40
   4  -7   1  458.65   17.10
   3   4   1  441.66   17.60
  -7   3   1  447.56   17.10
  -4   8  -1   -2.20    1.70
  -4   8  -1   -0.40    0.90
  -4  -4  -1   -0.40    1.60
  -4   8  -1  -14.00   11.00
  -4  -4  -1    1.70    1.70
  -4  -4  -1   -1.20    1.40
  -4   8  -1    2.60    2.10
  -4   8  -1    0.00    1.80
  -4  -4  -1    5.30    2.20
   4   4   1   -0.10    1.70
  -8   4   1    0.80    0.50
   4   4   1  -14.20   13.20
  -8   4   1   -2.90    1.80
   4  -8   1   -0.30    1.50
  -8   4   1    0.10    1.40
   4   4   1    2.00    2.50
  -4   9  -1   52.79    6.50
  -5  -4  -1   48.00    5.20
  -5  -4  -1   55.79    6.20
  -4   9  -1   42.60    2.90
  -4   9  -1   49.00    5.50
  -4   9  -1   55.19    5.50
  -5  -4  -1   61.09    5.80
  -4   9  -1   76.59   21.70
  -5  -4  -1   45.00    4.70
   5   4   1   46.50    5.20
   4  -9   1   42.10    4.60
   5   4   1   41.50    6.50
  -9   5   1   47.30    5.60
  -9   5   1   45.80    4.00
   4  -9   1   50.19    4.50
   4  -9   1   46.00   17.20
   5   4   1   33.10   16.30
   5   4   1   36.20   19.20
  -5  -3  -1  555.04   20.50
  -3   8  -1  533.95   22.00
  -5  -3  -1  529.55   21.10
  -5  -3  -1  526.95   22.30
  -3   8  -1  527.85   18.00
  -3   8  -1  530.25   39.70
  -3   8  -1  539.95   21.70
  -3   8  -1  575.64   21.90
  -5  -3  -1  538.05   20.80
   5   3   1  548.65   35.70
   3  -8   1  576.54   40.20
  -8   5   1  521.65   16.10
   5   3   1  514.95   39.80
   5   3   1  543.95   21.80
  -8   5   1  538.85   20.50
   5   3   1  540.75   22.60
   3  -8   1  525.95   21.00
   5   3   1  539.45   20.10
   3  -8   1  531.95   20.00
  -8   5   1  526.15   18.70
  -5  -2  -1   79.59    5.80
  -2   7  -1   90.09    4.60
  -5  -2  -1   75.79    6.60
  -2   7  -1   71.79    6.20
  -2   7  -1   81.09    6.40
  -2   7  -1   66.49   16.20
  -5  -2  -1   83.39    5.80
  -5  -2  -1   78.29    5.70
  -7   5   1   89.39    4.50
  -7   5   1   83.19    3.30
   5   2   1   92.49   16.40
   2  -7   1   92.19    4.50
   5   2   1   87.19    7.00
   2  -7   1   96.79    6.50
   2  -7   1   87.09    5.90
  -7   5   1   96.69    6.20
   5   2   1   82.49    6.20
   5   2   1   85.79    5.40
   5   2   1   76.79   15.50
   2  -7   1  109.29   22.20
  -1   6  -1  833.22   30.10
  -5  -1  -1  884.51   29.30
  -1   6  -1  852.71   27.80
  -5  -1  -1  886.11   30.90
  -1   6  -1  848.72   30.40
  -5  -1  -1  874.81   29.20
  -5  -1  -1  893.91   29.00
  -1   6  -1  828.32   46.50
   1  -6   1  845.02   27.60
   5   1   1  869.51   28.00
   5   1   1  930.31   40.90
  -6   5   1  850.21   26.60
   1  -6   1  885.81   30.10
   5   1   1  816.62   29.50
   1  -6   1  959.80   48.10
  -6   5   1  850.91   27.90
   1  -6   1  833.72   29.50
   5   1   1  847.82   30.80
   5   1   1  822.82   42.20
   0   5  -1   50.99    4.50
   0   5  -1   52.79    4.40
  -5   0  -1   53.79    5.10
   0   5  -1   49.60    3.40
  -5   0  -1   50.29    3.70
   0   5  -1   49.50    4.60
  -5   0  -1   52.39    4.00
   0   5  -1   52.39   12.70
  -5   0  -1   52.09    3.60
  -5   5   1   46.00    6.90
   0  -5   1   78.39   14.80
   0  -5   1   41.10    4.10
   5   0   1   49.10    9.80
   5   0   1   40.10    6.30
   5   0   1   37.20    3.60
  -5   5   1   45.90    2.10
  -5   5   1   39.40    3.90
   0  -5   1   41.10    3.10
   5   0   1   39.60    2.70
   5   0   1   42.60    8.80
   0  -5   1   39.40    4.00
  -5   5   1   37.20    5.80
  -5   5   1   41.30    2.80
  -5   1  -1  282.27   10.30
   1   4  -1  262.67   11.50
   4  -5  -1  268.97   10.00
   1   4  -1  251.07   21.00
   1   4  -1  257.47   10.30
   1   4  -1  265.37   11.50
  -5   1  -1  287.77   10.00
  -5   1  -1  270.27   12.00
   1   4  -1  270.67   11.80
  -4   5   1  298.07   17.80
  -4   5   1  266.97   10.10
   5  -1   1  261.97   12.00
  -1  -4   1  267.67   11.50
   5  -1   1  269.17   16.10
   5  -1   1  260.77   10.60
  -4   5   1  270.37   10.40
  -1  -4   1  265.97   11.50
  -4   5   1  251.47   15.70
  -1  -4   1  269.47   10.30
  -1  -4   1  295.57   23.40
   2   3  -1  720.53   25.20
   2   3  -1  732.63   24.20
   2   3  -1  697.93   24.90
   2   3  -1  715.63   37.30
  -5   2  -1  734.23   23.10
   2   3  -1  707.73   24.70
  -5   2  -1  735.93   25.70
  -5   2  -1  732.43   22.90
  -5   2  -1  752.22   23.40
   3  -5  -1  762.32   23.00
  -5   2  -1  741.43   28.70
   3  -5  -1  739.73   24.20
  -3   5   1  732.93   24.50
  -2  -3   1  714.93   24.90
  -2  -3   1  752.82   38.20
   5  -2   1  748.23   29.00
  -2  -3   1  728.33   24.10
  -2  -3   1  716.93   24.90
  -3   5   1  736.23   24.10
  -3   5   1  708.73   32.40
   5  -2   1  686.03   23.60
  -3   5   1  715.23   24.50
  -2  -3   1  724.73   25.00
  -3   5   1  704.93   34.30
   3   2  -1  725.03   24.80
   3   2  -1  711.23   36.20
  -5   3  -1  729.73   27.90
   2  -5  -1  738.93   24.80
  -5   3  -1  732.93   22.90
  -5   3  -1  755.92   26.10
   3   2  -1  710.33   24.30
  -5   3  -1  731.53   22.70
   3   2  -1  745.73   25.20
   2  -5  -1  729.73   21.80
  -5   3  -1  722.63   23.20
   2  -5  -1  735.23   23.80
   3   2  -1  735.53   24.40
  -5   3  -1  729.83   23.40
   5  -3   1  742.43   28.70
  -3  -2   1  704.33   24.70
  -3  -2   1  756.52   36.80
  -2   5   1  717.23   34.40
  -2   5   1  760.72   24.80
  -3  -2   1  737.73   24.40
  -2   5   1  701.53   36.30
  -2   5   1  717.73   25.10
  -3  -2   1  749.82   24.80
  -2   5   1  707.33   24.90
  -3  -2   1  714.63   24.80
  -5   4  -1  272.67    9.60
   1  -5  -1  270.97    9.20
   4   1  -1  265.47   10.70
  -5   4  -1  267.87   10.40
   1  -5  -1  287.57   11.70
   4   1  -1  280.87   11.40
   4   1  -1  310.67   19.70
  -5   4  -1  277.27   14.90
  -5   4  -1  265.87   10.50
   4   1  -1  239.88   10.50
   1  -5  -1  275.77   10.80
   4   1  -1  271.47   10.70
  -4  -1   1  269.97   10.60
  -1   5   1  277.47   20.40
   5  -4   1  293.17   15.50
  -1   5   1  246.08   11.40
  -1   5   1  293.27   12.10
  -4  -1   1  278.47   11.30
  -1   5   1  263.47   11.30
  -4  -1   1  280.67   10.90
  -1   5   1  264.67   22.30
  -4  -1   1  292.77   20.10
  -4  -1   1  256.47   10.70
   0  -5  -1   50.69    4.40
   0  -5  -1   54.59    4.60
  -5   5  -1   45.60    4.00
  -5   5  -1   50.39    3.50
   5   0  -1   54.29    9.40
   5   0  -1   51.39    3.40
   0  -5  -1   45.00    3.90
  -5   5  -1   53.29    3.30
  -5   5  -1   52.69    8.60
   5   0  -1   58.19    4.50
   0  -5  -1   55.19    3.10
  -5   0   1   37.90    8.20
   0   5   1   27.80   10.40
   0   5   1   29.40    9.70
   0   5   1   44.20    4.30
  -5   0   1   43.20    3.40
  -5   0   1   41.10    3.70
   0   5   1   51.19    4.70
   0   5   1   42.90    4.60
   5  -5   1   41.80    3.00
  -5   0   1   38.90    3.80
   5  -5   1   54.99    9.10
  -5   0   1   40.30    3.10
  -5   6  -1  864.51   39.30
  -5   6  -1  834.82   28.40
   6  -1  -1  854.81   29.40
  -1  -5  -1  876.11   30.40
   6  -1  -1  848.32   33.60
   6  -1  -1  828.12   34.80
  -1  -5  -1  892.91   30.70
  -5   6  -1  830.22   27.10
  -1  -5  -1  837.12   27.90
   6  -1  -1  880.61   27.30
  -1  -5  -1  852.01   29.50
  -5   6  -1  877.21   28.80
   1   5   1  896.21   45.30
  -6   1   1  837.72   27.10
  -6   1   1  878.01   29.20
   1   5   1  903.01   48.60
  -6   1   1  886.71   27.90
   1   5   1  839.82   30.50
   1   5   1  852.91   30.00
  -6   1   1  865.21   28.80
   1   5   1  862.11   30.70
   5  -6   1  863.11   28.10
  -2  -5  -1   92.49    6.80
  -5   7  -1   83.39    4.00
  -2  -5  -1   83.19    6.60
   7  -2  -1   84.99    5.30
   7  -2  -1   84.69    5.00
  -5   7  -1   82.09    5.40
  -2  -5  -1   88.69    5.20
  -5   7  -1   79.99    5.60
  -7   2   1   82.29    4.30
   2   5   1   76.89   18.10
   5  -7   1  106.19   15.90
   5  -7   1   83.89    3.80
  -7   2   1   78.99    5.70
   2   5   1   75.49    6.20
   5  -7   1   82.69    5.20
   2   5   1   76.79    6.50
   2   5   1   97.19   17.90
  -7   2   1   82.49    3.10
  -7   2   1   73.99    5.50
  -3  -5  -1  554.54   21.50
  -5   8  -1  523.65   17.60
  -3  -5  -1  546.25   21.90
  -3  -5  -1  542.95   22.40
  -5   8  -1  541.05   36.90
  -5   8  -1  540.65   21.00
  -5   8  -1  550.64   20.70
  -3  -5  -1  567.14   20.10
   5  -8   1  508.75   34.60
  -8   3   1  522.05   19.70
   3   5   1  518.05   21.20
   5  -8   1  546.45   20.20
   3   5   1  529.15   22.30
  -8   3   1  555.84   20.80
   3   5   1  544.45   42.60
   3   5   1  565.54   38.90
  -8   3   1  538.45   17.70
  -4  -5  -1   40.00    4.30
  -5   9  -1   41.80   18.50
  -5   9  -1   46.70    6.30
  -4  -5  -1   52.39    5.50
  -5   9  -1   43.00    5.80
  -5   9  -1   48.70    5.10
  -4  -5  -1   46.00    6.40
  -4  -5  -1   49.40    5.40
   5  -9   1   48.20    4.60
  -9   4   1   44.20    6.00
  -9   4   1   45.30    4.20
   4   5   1   44.50    5.70
   5  -9   1   31.90   15.40
   5  -9   1   36.10    3.50
   4   5   1   41.40   18.30
   4   5   1   -4.80   19.50
  -9   4   1   44.50    2.40
  -6  -3  -1   -0.50    2.00
  -3   9  -1   18.00   18.90
  -6  -3  -1   11.40    3.00
  -6  -3  -1    2.20    1.90
  -6  -3  -1    5.60    2.80
  -3   9  -1    1.60    2.00
  -3   9  -1    1.40    1.00
  -3   9  -1    1.70    2.20
  -9   6   1    3.20    2.80
   6   3   1    5.20   18.50
  -9   6   1    5.10    1.60
   3  -9   1   17.00   23.50
  -9   6   1    3.30    0.50
   3  -9   1    3.10    2.40
   6   3   1    1.80    1.90
   3  -9   1   -2.30    1.90
  -2   8  -1   22.30    4.40
  -6  -2  -1   22.80    3.60
  -2   8  -1   25.30    4.60
  -2   8  -1   21.80    2.80
  -6  -2  -1   24.60    3.70
  -2   8  -1   29.70    4.90
  -6  -2  -1   29.20    4.90
  -6  -2  -1   31.20    4.30
  -2   8  -1   48.30   20.30
  -8   6   1   22.40    2.30
   6   2   1    7.20   10.60
   2  -8   1   23.60    2.70
   6   2   1   19.60    4.00
   2  -8   1   13.80   14.90
   6   2   1   11.70   14.80
  -8   6   1   16.50    3.70
  -8   6   1   23.60    1.80
   2  -8   1   25.20    4.10
   6   2   1   20.90    5.60
  -6  -1  -1  126.79    8.60
  -6  -1  -1  127.89    7.10
  -6  -1  -1  134.29    7.30
  -1   7  -1  121.79    7.90
  -1   7  -1  114.49    6.00
  -1   7  -1  124.59    8.10
  -1   7  -1   89.79   20.00
  -6  -1  -1  118.39    7.10
   6   1   1  134.79   17.70
  -7   6   1  115.39    7.60
   6   1   1  139.59    7.90
  -7   6   1  113.99    5.00
   1  -7   1  118.19    5.90
   1  -7   1  130.89   11.40
   1  -7   1  119.69    7.50
   1  -7   1   76.19   20.20
   6   1   1  109.49   17.10
   0   6  -1   22.20    3.80
   0   6  -1   17.70   12.80
  -6   0  -1   21.30    2.90
  -6   0  -1   20.50    3.00
   0   6  -1   19.40    3.80
   0   6  -1   23.40    3.00
   6  -6  -1   21.20    1.60
   0   6  -1   26.50    4.10
  -6   0  -1   19.00    3.20
   0  -6   1   48.50   14.30
  -6   6   1   23.10    5.00
  -6   6   1   22.00    1.30
   6   0   1   25.50    4.30
   6   0   1   23.80    1.40
  -6   6   1   20.30    2.20
   0  -6   1   21.60    3.50
   0  -6   1   23.70    2.80
   0  -6   1   19.20    3.60
   6   0   1   22.50    3.40
  -6   6   1   19.50    2.10
  -6   6   1   17.70    5.80
   6   0   1   11.80    8.50
   1   5  -1  881.01   30.40
  -6   1  -1  871.21   27.90
   1   5  -1  839.92   46.90
  -6   1  -1  872.41   28.00
   1   5  -1  838.02   30.00
   1   5  -1  868.21   30.50
   5  -6  -1  888.91   27.60
  -6   1  -1  889.71   30.80
  -6   1  -1  883.61   29.10
  -1  -5   1  839.62   47.20
  -5   6   1  854.21   28.00
   6  -1   1  792.82   30.40
   6  -1   1  831.12   36.10
   6  -1   1  846.02   37.20
  -1  -5   1  884.71   30.30
  -1  -5   1  835.02   28.20
  -5   6   1  859.21   28.10
  -1  -5   1  851.71   29.90
   6  -1   1  822.52   28.50
  -5   6   1  885.11   37.80
  -5   6   1  863.81   35.50
   2   4  -1  637.54   22.70
   2   4  -1  601.04   22.60
  -6   2  -1  649.54   23.30
  -6   2  -1  622.04   20.10
   4  -6  -1  616.34   19.10
   2   4  -1  617.94   22.20
   2   4  -1  582.94   36.50
   4  -6  -1  630.74   21.00
   2   4  -1  599.84   21.10
  -6   2  -1  615.34   19.90
  -6   2  -1  581.94   19.90
   6  -2   1  582.64   20.50
  -4   6   1  604.54   31.90
  -4   6   1  605.94   30.20
   6  -2   1  601.44   26.60
  -2  -4   1  615.44   21.10
  -4   6   1  585.34   21.00
  -2  -4   1  610.04   22.30
   6  -2   1  622.34   26.40
  -4   6   1  602.84   21.70
  -2  -4   1  640.64   37.90
  -2  -4   1  594.94   22.20
  -4   6   1  630.74   21.50
   3   3  -1    1.10    1.40
  -6   3  -1    1.60    0.80
  -6   3  -1    1.50    3.40
   3   3  -1   -1.00    1.90
   3  -6  -1   -0.60    1.00
  -6   3  -1    2.00    2.50
  -6   3  -1    1.40    0.90
   3   3  -1    0.80    1.60
   3  -6  -1    0.60    1.40
  -6   3  -1    0.60    0.80
   3   3  -1   -3.50    6.70
   3   3  -1    2.80    2.20
  -3   6   1    6.80    6.00
  -3  -3   1   -1.10    1.60
  -3   6   1    6.80    7.40
  -3  -3   1    0.50    1.70
  -3   6   1    0.80    1.70
   6  -3   1    4.30    3.80
  -3  -3   1    2.30    1.70
  -3   6   1    0.80    1.80
  -3  -3   1    0.70    1.40
  -3   6   1    5.00    2.20
  -3  -3   1    0.30    7.50
   2  -6  -1  603.14   18.70
   4   2  -1  613.04   21.50
  -6   4  -1  634.84   24.10
  -6   4  -1  614.34   23.40
  -6   4  -1  597.94   19.30
   2  -6  -1  637.74   21.10
   2  -6  -1  605.84   22.10
   4   2  -1  616.24   34.90
  -6   4  -1  621.14   19.90
   4   2  -1  630.24   21.10
   4   2  -1  610.84   21.80
   4   2  -1  600.54   22.30
   6  -4   1  651.73   24.90
  -2   6   1  624.14   22.60
  -4  -2   1  614.94   21.60
  -4  -2   1  599.84   21.80
  -4  -2   1  585.84   38.40
  -4  -2   1  593.74   21.40
  -2   6   1  607.54   22.70
  -2   6   1  545.15   35.20
  -2   6   1  607.74   33.80
  -4  -2   1  616.24   22.10
  -2   6   1  602.34   22.10
   5   1  -1  887.11   29.00
   5   1  -1  870.81   29.90
  -6   5  -1  868.91   27.80
  -6   5  -1  850.21   28.00
  -6   5  -1  827.22   27.10
   1  -6  -1  876.21   27.00
   1  -6  -1  856.31   29.10
   1  -6  -1  881.31   30.20
   5   1  -1  872.11   41.20
   5   1  -1  883.71   27.30
  -6   5  -1  879.71   33.70
  -1   6   1  848.22   30.40
  -1   6   1  849.12   44.10
  -1   6   1  886.11   48.00
   6  -5   1  831.82   27.10
   6  -5   1  848.12   34.10
  -5  -1   1  884.61   28.70
  -5  -1   1  832.22   29.50
  -5  -1   1  874.61   29.20
  -1   6   1  875.91   30.20
  -5  -1   1  819.52   40.60
  -1   6   1  858.01   30.50
  -5  -1   1  871.11   29.10
  -6   6  -1   22.80    2.30
   6   0  -1   23.60    2.70
   6   0  -1   27.20    8.30
   6   0  -1   32.80    8.10
   0  -6  -1   34.40    4.20
  -6   6  -1   18.50    2.80
   0  -6  -1   20.30    3.50
  -6   6  -1   27.70    8.00
  -6   6  -1   20.80    2.30
   6   0  -1   22.70    3.70
  -6   6  -1   19.50    3.10
   0  -6  -1   18.90    2.20
   0   6   1   21.30    4.10
   0   6   1   21.10    3.80
   0   6   1   12.50   10.50
   0   6   1    4.10   11.70
   6  -6   1   22.90    2.20
   0   6   1   24.00    4.10
  -6   0   1   22.60    3.60
  -6   0   1   21.80    3.20
  -6   0   1   20.60    2.40
  -6   0   1   24.70    3.20
   6  -6   1    8.70    7.00
  -6   7  -1  117.09    7.60
  -1  -6  -1  118.79    8.00
   7  -1  -1  128.29    6.50
  -6   7  -1  124.69    7.90
  -1  -6  -1  133.19    8.50
   7  -1  -1  117.99    7.60
   7  -1  -1  120.99   11.80
   7  -1  -1  122.09   12.80
  -6   7  -1  160.58   16.60
  -6   7  -1  128.89    7.10
  -1  -6  -1  134.39    6.40
  -6   7  -1  120.39    5.40
   1   6   1   93.59   19.10
  -7   1   1  124.49    7.10
  -7   1   1  123.19    7.40
   1   6   1  114.59    8.30
  -7   1   1  126.49    6.30
   1   6   1  136.59    8.40
   6  -7   1  122.49    6.20
  -7   1   1  122.69    5.60
   1   6   1  123.69    8.60
   6  -7   1  132.79   16.50
   1   6   1  157.78   24.50
  -6   8  -1   24.20    3.30
  -6   8  -1   28.60    4.80
  -2  -6  -1   18.60    4.10
  -6   8  -1   21.60    2.10
  -2  -6  -1   32.90    3.80
  -2  -6  -1   29.70    4.30
  -2  -6  -1   36.90    5.30
  -6   8  -1   24.20   13.40
   2   6   1   18.50    4.40
  -8   2   1   24.80    3.60
   6  -8   1   25.70    3.00
  -8   2   1   25.30    2.60
   2   6   1   25.00    4.50
   6  -8   1   34.20   13.20
   2   6   1   21.10   14.10
   2   6   1    5.40   20.70
  -8   2   1   28.50    4.20
  -3  -6  -1    2.20    1.70
  -6   9  -1   -0.10    2.10
  -6   9  -1    0.40    1.60
  -6   9  -1    2.10    0.90
  -6   9  -1  -38.60   15.60
  -3  -6  -1    2.60    3.20
   3   6   1   -6.80   20.20
  -9   3   1    1.00    2.00
   6  -9   1    5.10    1.90
  -9   3   1    1.90    1.10
   6  -9   1   -7.80   14.50
   3   6   1    3.40   17.90
  -9   3   1    2.50    1.90
   3   6   1    4.00    2.70
  -2   9  -1   90.09   28.00
  -7  -2  -1  100.59    8.30
  -2   9  -1  120.69    8.80
  -7  -2  -1  115.39    7.50
  -7  -2  -1  102.89    7.30
  -7  -2  -1  136.39   11.30
  -2   9  -1  107.09    5.70
  -9   7   1  125.39    5.50
   7   2   1  100.69    5.60
   2  -9   1  109.29    8.10
   2  -9   1  109.99    7.70
   2  -9   1  121.99   29.60
  -9   7   1  107.89    8.00
   2  -9   1  106.29    5.60
   7   2   1   74.09   23.10
   7   2   1   89.39   21.40
  -1   8  -1   14.10    2.50
  -1   8  -1   13.30    3.50
  -7  -1  -1    9.70    2.70
  -7  -1  -1   15.90    3.10
  -7  -1  -1   16.30    3.10
  -7  -1  -1   15.80    4.20
  -1   8  -1   18.40    3.90
  -1   8  -1   14.90   18.20
  -8   7   1   11.50    1.90
   7   1   1   12.80    3.30
   1  -8   1   13.50    2.10
   7   1   1    9.30    3.50
   7   1   1    9.10    1.40
  -8   7   1   13.40    2.00
   7   1   1    9.90   11.90
  -8   7   1   16.00    3.50
   1  -8   1   13.60    3.30
   7   1   1   22.20   14.80
   1  -8   1   14.70    3.60
   1  -8   1    4.10   17.80
   0   7  -1  202.18   11.40
   0   7  -1  192.58   10.90
   0   7  -1  207.48   30.50
   7  -7  -1  182.88    6.40
  -7   0  -1  186.58   11.10
  -7   0  -1  202.48    9.20
  -7   0  -1  219.38   10.30
   7  -7  -1  191.68    6.40
   0   7  -1  186.28    8.70
  -7   0  -1  215.28    9.40
   0   7  -1  194.38   11.10
   0  -7   1  161.38   26.70
   0  -7   1  207.08   10.60
  -7   7   1  190.88    8.20
   7   0   1  172.58   18.20
   0  -7   1  187.28    8.50
  -7   7   1  188.18   11.30
   7   0   1  193.48    9.70
   7   0   1  192.08   11.50
  -7   7   1  181.08    7.20
   0  -7   1  173.68   10.40
   7   0   1  209.78   21.30
  -7   7   1  180.08   10.90
  -7   1  -1  121.39    6.20
  -7   1  -1  120.69    8.50
   1   6  -1  124.39    6.60
  -7   1  -1  129.59    6.40
   1   6  -1  132.29   21.90
  -7   1  -1  134.59    7.40
   1   6  -1  138.09    8.50
   1   6  -1  132.39    8.30
  -6   7   1  114.69    6.10
   7  -1   1  112.49   13.80
  -1  -6   1  124.39    6.50
  -6   7   1  127.39   14.80
   7  -1   1  122.89    8.60
  -1  -6   1   75.89   19.60
  -6   7   1  116.59    6.40
   7  -1   1  109.19   14.80
  -6   7   1  106.59   12.20
   7  -1   1  115.49    6.60
  -1  -6   1  116.79    7.80
   5  -7  -1   87.49    5.00
   2   5  -1   81.49    6.20
   2   5  -1   83.09    6.40
  -7   2  -1   91.79    5.70
  -7   2  -1   79.79    4.30
  -7   2  -1   88.79    4.50
   2   5  -1   77.69    5.30
   2   5  -1   79.69    6.60
  -7   2  -1   86.29    4.60
  -7   2  -1   86.09    6.80
   2   5  -1   72.19   18.50
  -5   7   1   93.79   14.70
  -2  -5   1   83.09    5.40
  -2  -5   1   70.89   18.00
   7  -2   1   85.29   10.30
  -5   7   1   82.99    5.50
   7  -2   1   93.79   11.30
   7  -2   1   80.79    4.80
  -2  -5   1   82.29    6.20
  -5   7   1   71.09    5.50
  -5   7   1   90.19    5.60
  -2  -5   1   62.19    9.40
   3   4  -1  439.86   18.30
  -7   3  -1  438.86   14.50
   4  -7  -1  462.65   16.80
  -7   3  -1  449.26   14.40
   3   4  -1  458.05   17.50
  -7   3  -1  449.06   18.60
  -7   3  -1  447.36   14.90
   3   4  -1  419.96   16.50
  -3  -4   1  432.36   17.70
   7  -3   1  439.16   19.60
  -3  -4   1  430.16   16.80
  -4   7   1  456.65   17.40
  -3  -4   1  454.85   17.90
  -3  -4   1  438.16   33.60
  -4   7   1  426.46   27.90
  -4   7   1  421.36   30.30
  -4   7   1  447.16   17.60
  -4   7   1  422.66   16.90
   7  -3   1  428.06   19.40
  -7   4  -1  468.35   19.00
   3  -7  -1  462.45   17.50
  -7   4  -1  429.16   14.00
  -7   4  -1  448.26   14.20
   4   3  -1  455.85   17.80
  -7   4  -1  451.15   14.70
   4   3  -1  415.66   18.00
   4   3  -1  452.05   17.00
   4   3  -1  428.96   31.10
   3  -7  -1  445.66   16.00
  -3   7   1  434.56   17.80
  -4  -3   1  425.96   31.50
  -4  -3   1  445.06   17.50
  -4  -3   1  480.15   17.90
  -3   7   1  448.76   17.90
  -3   7   1  438.06   17.60
  -3   7   1  395.36   28.30
  -4  -3   1  447.96   17.00
  -3   7   1  459.25   32.20
   7  -4   1  453.45   17.00
  -4  -3   1  452.05   18.00
   5   2  -1   83.79   16.20
  -7   5  -1   94.89    7.00
  -7   5  -1   85.39    4.60
   2  -7  -1   82.89    5.40
   5   2  -1   80.39    5.00
   2  -7  -1   90.49    6.30
   5   2  -1   91.39    6.50
  -7   5  -1   84.49    8.60
   2  -7  -1   76.69    3.30
  -7   5  -1   80.89    3.50
  -7   5  -1   80.69    3.70
   5   2  -1   74.79    5.70
  -2   7   1   85.09    6.60
  -2   7   1   91.69   19.00
   7  -5   1   81.89    7.20
  -2   7   1   89.19    6.60
  -2   7   1   89.99    6.60
  -5  -2   1   84.29    5.70
  -5  -2   1   90.09    5.80
  -5  -2   1   86.09    5.90
  -2   7   1   77.09   15.90
  -5  -2   1   68.19   13.80
  -5  -2   1   77.49    6.20
  -7   6  -1  125.39    5.30
   1  -7  -1  132.09    7.40
  -7   6  -1  133.49    9.20
   6   1  -1   89.09   15.40
   1  -7  -1  124.69    8.00
   1  -7  -1  123.29    5.40
   6   1  -1  130.99    8.00
  -7   6  -1  122.89    6.00
   6   1  -1  120.79    6.90
  -7   6  -1  119.59   10.40
  -7   6  -1  134.19    6.40
  -1   7   1  143.99   22.40
  -6  -1   1  123.99    7.10
  -1   7   1  124.99    8.20
  -1   7   1  108.69   22.70
  -6  -1   1  121.99    7.20
  -1   7   1  117.59    8.20
  -6  -1   1  125.09    7.80
   7  -6   1  130.89   11.30
  -1   7   1  121.89    8.40
  -6  -1   1  127.69    6.80
   7   0  -1  202.28   17.80
   0  -7  -1  193.48    8.20
  -7   7  -1  191.38    7.90
   7   0  -1  205.88   10.60
   7   0  -1  194.58   19.20
   0  -7  -1  189.48   10.80
  -7   7  -1  192.78    9.00
  -7   7  -1  170.78    8.90
  -7   7  -1  196.78   16.90
   7   0  -1  198.58    8.90
   0  -7  -1  182.28    9.90
  -7   7  -1  195.48    8.10
  -7   0   1  193.38   10.40
  -7   0   1  202.78    9.90
   0   7   1  202.98   31.00
   0   7   1  199.88   11.50
  -7   0   1  227.38   10.90
   0   7   1  136.19   24.20
  -7   0   1  202.58    8.70
   7  -7   1  168.68   16.40
   0   7   1  197.88   11.00
   0   7   1  182.28   11.10
  -7   8  -1   11.70    2.20
  -7   8  -1    5.40   10.90
   8  -1  -1   16.70    3.70
   8  -1  -1   13.60    8.80
  -7   8  -1    8.70    2.60
  -1  -7  -1   11.60    3.50
   8  -1  -1   14.30    2.10
  -7   8  -1   10.70    1.50
  -1  -7  -1   10.50    2.30
  -1  -7  -1   12.90    3.10
  -7   8  -1    8.30    2.70
  -8   1   1   17.30    2.80
  -8   1   1   16.80    3.20
   1   7   1   39.90   21.40
   1   7   1   10.00    3.40
   1   7   1   18.00    4.50
   7  -8   1   10.30   10.40
  -8   1   1   13.30    2.70
   1   7   1   14.10    3.80
  -8   1   1   18.50    3.60
   1   7   1   45.20   18.30
   7  -8   1    9.80    2.00
  -7   9  -1  111.39    6.70
  -7   9  -1  123.79    7.80
  -2  -7  -1  115.59   12.30
  -7   9  -1  111.49    4.80
  -7   9  -1  141.89   21.50
  -2  -7  -1  115.19    6.70
   2   7   1   92.19   31.30
  -9   2   1  112.29    6.00
  -9   2   1  121.49    8.00
   7  -9   1  104.59    6.40
  -9   2   1  107.49    7.20
   0   8  -1  107.69   26.70
  -8   0  -1  111.59    8.80
   0   8  -1  105.69    8.40
  -8   0  -1  102.69    6.40
  -8   0  -1  100.19    6.50
  -8   0  -1   86.89    9.40
   0   8  -1  104.59    9.70
   0  -8   1  103.19    6.00
  -8   8   1  103.59    5.70
   8   0   1   96.29    7.90
   8   0   1   95.59   18.40
   0  -8   1   99.19    7.80
   8   0   1   77.39    7.90
   0  -8   1  102.99   28.00
   8   0   1   66.59   17.40
   1   7  -1    9.90    3.50
  -8   1  -1   15.30    2.50
  -8   1  -1   12.50    2.60
  -8   1  -1   10.90    3.90
   1   7  -1   20.70    4.30
   1   7  -1   12.10    3.60
   1   7  -1   11.80    2.50
  -8   1  -1   10.20    2.90
   8  -1   1   16.20   11.30
  -7   8   1    3.70    8.60
  -1  -7   1  -23.00   19.20
  -1  -7   1   15.00    2.60
  -7   8   1   14.50    2.90
  -1  -7   1   18.70    4.20
   8  -1   1    1.60    9.30
  -1  -7   1   11.40    3.50
   8  -1   1    7.80    2.40
  -7   8   1   13.30    2.20
  -8   2  -1   27.80    4.90
  -8   2  -1   26.60    3.70
   2   6  -1   26.20   18.80
   2   6  -1   31.40    4.90
  -8   2  -1   26.70    2.80
   2   6  -1   18.80    5.10
  -8   2  -1   18.20    2.10
  -8   2  -1   22.20    2.30
   2   6  -1   23.50    3.40
   2   6  -1   22.00    5.20
   6  -8  -1   22.40    2.60
   8  -2   1   15.60    8.40
  -2  -6   1   27.50    4.60
  -2  -6   1   24.20    4.10
  -6   8   1   25.40    3.80
   8  -2   1   18.50    2.60
  -2  -6   1   -8.20   17.00
  -6   8   1   44.00   12.50
  -2  -6   1   20.60    3.20
  -6   8   1   39.80   10.30
   8  -2   1   33.20    8.50
  -6   8   1   24.50    3.80
   5  -8  -1  535.05   19.80
   3   5  -1  573.54   24.70
  -8   3  -1  553.44   20.30
  -8   3  -1  556.54   22.60
   3   5  -1  537.75   22.20
  -8   3  -1  530.25   17.20
  -8   3  -1  526.35   17.10
   3   5  -1  473.15   39.60
   3   5  -1  499.95   20.80
  -8   3  -1  532.05   18.20
   8  -3   1  525.95   21.70
  -5   8   1  526.55   32.60
  -5   8   1  528.75   21.00
   8  -3   1  578.74   27.90
  -3  -5   1  540.25   21.50
  -3  -5   1  545.85   21.60
  -5   8   1  565.74   21.00
  -5   8   1  546.25   20.60
  -3  -5   1  542.85   41.70
  -3  -5   1  563.24   20.30
  -8   4  -1   -0.20    2.60
  -8   4  -1   -0.10    1.40
   4   4  -1  -16.10   12.00
  -8   4  -1    3.40    1.20
   4   4  -1   -1.60    1.70
   4  -8  -1    0.90    1.50
   4   4  -1    0.90    2.20
   4  -8  -1    1.00    1.70
  -4  -4   1    0.70    1.70
  -4   8   1   -1.30    1.90
  -4  -4   1   -0.90    1.30
  -4   8   1   -9.00   10.40
  -4  -4   1   -1.40    1.60
  -4  -4   1    2.00    2.00
  -4   8   1   -1.90    1.70
  -4   8   1   -0.90    1.80
  -4   8   1   -4.30   12.00
  -8   5  -1  551.24   22.60
   5   3  -1  540.25   38.90
   5   3  -1  553.64   21.30
   3  -8  -1  538.15   19.40
   5   3  -1  519.85   19.70
   3  -8  -1  558.74   21.20
  -5  -3   1  523.15   20.70
  -5  -3   1  547.15   21.20
  -3   8   1  492.55   37.80
  -5  -3   1  551.94   21.60
  -5  -3   1  537.85   20.50
  -3   8   1  542.05   21.90
  -3   8   1  549.35   21.60
   2  -8  -1   27.50    1.80
   2  -8  -1   25.30    4.40
   6   2  -1    9.30   12.90
   6   2  -1   33.10   12.20
   6   2  -1   24.30    4.90
  -8   6  -1   24.50    2.90
   6   2  -1   26.00    4.00
  -8   6  -1   31.50    5.70
  -2   8   1   28.70    4.90
  -6  -2   1   25.20    3.90
  -6  -2   1   26.90    3.90
  -2   8   1   23.30   17.30
  -2   8   1   22.40    4.10
  -2   8   1   21.30    4.30
  -6  -2   1   24.90    3.80
  -6  -2   1   32.40    5.00
   7   1  -1   25.90   11.80
   7   1  -1   16.40    3.00
  -8   7  -1   13.10    4.30
  -8   7  -1   10.10    1.50
   1  -8  -1   13.60    3.70
  -8   7  -1   17.20    4.80
  -8   7  -1   13.60    2.50
   1  -8  -1   11.90    1.70
  -8   7  -1   15.50    1.80
  -8   7  -1   14.90    5.20
  -1   8   1   13.90    3.90
  -1   8   1   14.90    3.90
  -7  -1   1   15.30    2.90
  -1   8   1   17.00    4.30
  -1   8   1   15.00   19.90
  -7  -1   1   19.10    3.50
  -7  -1   1   14.80    3.10
  -7  -1   1   12.80    3.20
   0  -8  -1  104.69    5.50
   0  -8  -1  101.29    8.10
  -8   8  -1  106.29    5.20
   8   0  -1   91.79   16.30
  -8   8  -1  101.69    6.40
   8   0  -1   90.79   17.30
  -8   8  -1   95.69   12.40
   0  -8  -1   94.09    8.10
  -8   8  -1  109.09   13.10
  -8   0   1  111.19    7.70
   0   8   1   94.09    8.30
  -8   0   1  109.89    6.00
  -8   0   1   98.29    8.00
   0   8   1   66.99   27.10
  -8   0   1  107.49    6.70
   0   8   1   94.49    9.20
   7  -9  -1  103.59    5.80
   2   7  -1   87.69   27.70
   2   7  -1   87.79    8.80
  -9   2  -1  102.99    5.10
  -9   2  -1  126.09    9.50
  -9   2  -1  107.79    5.20
  -9   2  -1  109.39    6.10
  -7   9   1  109.49    6.50
  -7   9   1  108.49    7.60
   9  -2   1  114.09   13.90
   9  -2   1   88.09   12.40
  -2  -7   1  113.09    6.90
  -7   9   1  116.19    7.20
  -2  -7   1  122.59    8.80
  -7   9   1   91.99   23.70
  -9   3  -1    3.00    0.50
  -9   3  -1    4.40    2.20
  -9   3  -1    0.80    1.10
   3   6  -1    4.20    3.00
   3   6  -1    3.40    2.40
   3   6  -1  -29.50   19.60
  -9   3  -1    3.90    3.10
  -9   3  -1    2.60    0.40
  -6   9   1    5.10    2.40
  -6   9   1    9.00    2.60
  -6   9   1    4.00   12.50
  -6   9   1   16.30   15.40
  -6   9   1    4.20    2.10
  -3  -6   1    3.30    1.90
  -9   4  -1   48.10    3.10
  -9   4  -1   53.39    6.90
   4   5  -1   48.90    6.60
   4   5  -1   58.79   21.60
  -9   4  -1   43.70    4.50
   5  -9  -1   42.00    4.30
   4   5  -1   46.60    5.00
  -5   9   1   88.39   18.80
  -5   9   1   53.19    7.50
  -5   9   1   26.00   19.80
  -5   9   1   43.20    4.90
  -4  -5   1   44.10    6.10
  -5   9   1   37.00    5.00
  -4  -5   1   48.40    5.20
  -4  -5   1   44.10    4.50
   5   4  -1   43.50    5.90
   4  -9  -1   48.90    4.90
  -9   5  -1   50.69    6.90
   5   4  -1   88.69   23.70
   5   4  -1   43.10    4.70
   5   4  -1   43.30    6.00
   5   4  -1   48.10   17.50
   4  -9  -1   49.20    3.90
  -9   5  -1   50.59    4.60
  -5  -4   1   51.49    5.40
  -4   9   1   26.40   18.00
  -4   9   1   46.40    6.00
  -4   9   1   47.60   18.30
  -4   9   1   42.10    5.80
  -5  -4   1   41.70    5.70
  -5  -4   1   45.80    4.70
  -4   9   1   51.79    5.30
  -5  -4   1   50.29    5.20
   6   3  -1    1.10    1.90
   6   3  -1    6.20    3.00
   6   3  -1   -3.10   15.40
   6   3  -1    0.50    2.00
   6   3  -1  -12.20   17.10
  -9   6  -1    1.70    1.50
   3  -9  -1   -1.70    1.80
  -9   6  -1   -1.00    2.60
  -3   9   1    8.20    3.00
  -3   9   1    1.30    2.40
  -3   9   1    3.40    2.70
  -6  -3   1    2.40    1.90
  -6  -3   1    1.70    2.30
  -6  -3   1    2.90    2.20
  -6  -3   1    2.30    2.30
  -3   9   1   51.39   21.40
   2  -9  -1  104.39    7.00
   2  -9  -1  104.19    7.90
  -9   7  -1  109.29    6.00
   7   2  -1  116.99    7.90
  -9   7  -1  105.29    6.20
   7   2  -1  116.89    8.80
  -9   7  -1  117.89    9.50
   7   2  -1  102.09   22.10
   7   2  -1   83.29   19.40
  -7  -2   1  127.49    8.00
  -7  -2   1  102.19    8.10
  -7  -2   1  109.39    7.10
  -2   9   1  112.09    8.60
  -2   9   1   58.79   28.40
  -2   9   1   98.09    8.60
   0   0  -2 9999.00  304.27
   1  -1  -2  395.26   12.40
   1  -1  -2  389.06   14.20
  -1   0  -2  373.76   13.70
   1  -1  -2  374.16   13.50
   1  -1  -2  389.46   12.80
  -1   0  -2  393.86   13.20
  -1   0  -2  394.46   14.50
   0   1  -2  399.86   13.80
   0   1  -2  373.96   13.10
   0   1  -2  377.36   20.40
   0   1  -2  384.26   13.70
  -1   0  -2  383.36   13.70
   0   1  -2  369.86   14.70
  -1   0  -2  390.76   20.20
   1  -1  -2  371.46   19.00
  -1   1   2  405.76   12.80
   1   0   2  413.06   20.30
   1   0   2  378.56   13.70
   1   0   2  436.76   13.40
   0  -1   2  403.26   13.90
   0  -1   2  438.66   22.20
  -1   1   2  386.96   14.30
   0  -1   2  401.16   13.20
  -1   1   2  445.36   20.30
   1   0   2  391.16   14.60
   0  -1   2  395.56   13.70
   1   0  -2  380.96   14.40
   0  -1  -2  402.76   13.10
   0  -1  -2  392.46   12.80
   1   0  -2  377.16   12.90
   1   0  -2  393.06   13.50
   0  -1  -2  367.26   13.70
  -1   1  -2  386.76   14.60
  -1   1  -2  367.56   13.50
   0  -1  -2  402.16   13.20
   1   0  -2  385.16   19.70
  -1   1  -2  388.66   13.10
  -1   1  -2  396.26   20.40
   0  -1  -2  385.76   19.80
   0  -1  -2  406.16   14.40
   0   1   2  390.16   13.20
   1  -1   2  411.56   13.10
  -1   0   2  393.06   13.50
   0   1   2  377.96   19.80
  -1   0   2  421.56   20.60
   1  -1   2  408.06   13.70
   1  -1   2  381.56   14.60
   1  -1   2  414.36   20.90
  -1   0   2  391.46   13.50
  -1   0   2  395.16   13.60
  -1   0   2  354.06   14.30
   1  -1   2  425.66   13.90
   0   1   2  392.76   13.20
   0   1   2  370.86   14.30
  -1   2  -2   71.39    4.00
  -1   2  -2   54.39    8.90
  -1  -1  -2   65.09    4.10
   2  -1  -2   58.49    3.40
  -1  -1  -2   63.69    8.90
  -1  -1  -2   54.49    3.40
   2  -1  -2   59.99    4.00
  -1  -1  -2   60.19    4.30
   2  -1  -2   93.89    8.00
  -1   2  -2   61.19    4.70
  -1   2  -2   65.19    4.10
   2  -1  -2   60.39    3.20
  -1   2  -2   57.49    3.40
  -2   1   2   61.79    4.20
   1   1   2   81.99   10.60
   1  -2   2   68.99    3.50
   1   1   2   72.79    4.70
  -2   1   2   70.69    3.30
   1  -2   2   75.89   10.50
   1   1   2   77.79    3.90
   1   1   2   74.09    4.20
   1  -2   2   78.19    4.20
  -2   1   2   74.89    7.80
  -2   1   2   68.99    3.60
   1  -2   2   78.09    4.30
  -2  -1  -2 1533.15   46.90
  -1   3  -2 1466.55   58.09
  -1   3  -2 1481.15   46.30
  -2  -1  -2 1577.14   46.90
   3  -2  -2 1495.65   51.39
  -2  -1  -2 1499.95   56.49
  -2  -1  -2 1464.15   45.50
  -1   3  -2 1375.96   46.00
   2   1   2 1388.66   46.80
   1  -3   2 1500.35   58.69
  -3   2   2 1459.55   51.99
   2   1   2 1528.45   56.29
  -3   2   2 1348.27   45.70
   1  -3   2 1493.45   46.20
   2   1   2 1449.65   46.60
   0   2  -2 1151.58   34.60
   0   2  -2 1046.00   33.60
   2  -2  -2 1152.88   34.40
   0   2  -2 1066.99   44.50
   2  -2  -2 1115.09   40.70
  -2   0  -2 1125.59   34.90
  -2   0  -2 1061.69   33.60
  -2   0  -2 1090.59   42.60
   2  -2  -2 1075.09   33.70
   0   2  -2 1104.49   34.40
  -2   0  -2 1078.89   34.90
  -2   0  -2 1035.50   34.30
   0  -2   2 1097.89   33.60
   0  -2   2 1064.89   34.40
  -2   2   2 1018.20   32.30
  -2   2   2 1003.90   34.50
   0  -2   2 1120.29   34.50
  -2   2   2 1031.60   40.20
   2   0   2 1122.39   43.00
   2   0   2 1004.70   34.90
   0  -2   2 1205.68   46.00
  -2   2   2 1047.80   32.80
   2   0   2 1042.70   34.70
   1   1  -2   63.29    3.90
   1  -2  -2   65.49    4.10
   1  -2  -2   56.69    2.80
  -2   1  -2   54.59    3.20
  -2   1  -2   57.69    8.60
   1  -2  -2   58.59    3.20
   1   1  -2   60.19    9.10
   1   1  -2   55.19    3.30
   1  -2  -2   56.39    8.00
   1  -2  -2   61.89    3.20
   1   1  -2   53.69    4.50
   1   1  -2   54.69    3.60
  -2   1  -2   58.09    3.70
  -2   1  -2   64.09    4.40
  -2   1  -2   56.99    4.20
  -1   2   2   62.69    8.40
  -1  -1   2   72.89    3.50
  -1  -1   2   73.99    4.00
  -1   2   2   69.19    4.40
  -1  -1   2   73.09    9.80
   2  -1   2   84.79    8.80
  -1   2   2   69.49    3.30
   2  -1   2   76.19    3.60
  -1   2   2   72.39    3.60
   2  -1   2   70.09    3.90
   2  -1   2   69.59    4.60
   2  -1   2   73.89    3.90
  -1  -1   2   67.19    3.90
   2   0  -2 1149.19   42.80
   0  -2  -2 1193.48   44.40
  -2   2  -2 1076.99   34.60
   0  -2  -2 1169.58   35.50
   2   0  -2 1053.89   35.20
  -2   2  -2 1108.79   35.90
  -2   2  -2 1091.29   34.50
   2   0  -2 1082.19   33.10
   0  -2  -2 1152.78   34.70
  -2   2  -2 1066.19   43.30
   2   0  -2 1073.49   34.00
  -2   2  -2 1038.90   33.90
   2  -2   2 1088.39   34.40
   2  -2   2 1080.19   43.50
   0   2   2 1060.79   34.40
   0   2   2 1104.29   34.30
   0   2   2 1139.39   43.80
   0   2   2 1044.30   35.40
  -2   0   2 1084.39   43.00
  -2   0   2 1086.49   33.90
  -2   0   2 1033.40   34.20
   3  -1  -2 1394.66   45.90
  -1  -2  -2 1517.85   57.39
  -1  -2  -2 1605.54   47.20
  -2   3  -2 1514.75   57.19
   3  -1  -2 1424.06   52.09
   3  -1  -2 1476.65   45.20
  -1  -2  -2 1422.56   45.70
  -2   3  -2 1464.35   46.10
  -2   3  -2 1388.56   47.40
  -2   3  -2 1469.55   46.20
  -1  -2  -2 1555.04   46.60
   1   2   2 1424.46   47.10
   2  -3   2 1481.15   46.00
   2  -3   2 1549.45   57.79
  -3   1   2 1494.15   53.59
   1   2   2 1587.54   57.69
  -3   1   2 1430.46   45.20
   1   2   2 1381.56   46.30
  -2   4  -2  236.58   10.00
  -2  -2  -2  244.38   18.70
  -2   4  -2  248.48   10.40
   4  -2  -2  246.28    8.60
  -2  -2  -2  240.18    9.80
  -2   4  -2  234.08    9.10
  -2  -2  -2  257.07   10.80
  -2  -2  -2  251.37   10.80
   4  -2  -2  238.38   13.30
   4  -2  -2  247.18    9.10
   4  -2  -2  252.77    9.00
  -2   4  -2  222.48   18.60
  -4   2   2  234.28   14.10
   2  -4   2  249.38   19.10
   2  -4   2  238.68   10.00
   2   2   2  221.68   10.70
   2   2   2  235.28    9.90
   2  -4   2  233.48    9.00
   2   2   2  234.18   10.60
  -4   2   2  234.08    8.90
   2   2   2  248.08   18.40
  -4   2   2  228.48    7.80
   2  -4   2  233.28    9.90
   5  -3  -2   37.60    2.30
  -2   5  -2   31.80    3.60
  -3  -2  -2   32.60   10.00
   5  -3  -2   37.60    5.30
  -3  -2  -2   45.60    4.40
  -2   5  -2   40.80    3.00
  -2   5  -2   36.70    4.00
   5  -3  -2   38.80    2.80
  -3  -2  -2   36.20    4.50
   5  -3  -2   36.10    2.10
  -3  -2  -2   36.70    4.00
  -2   5  -2   32.40    9.60
  -5   3   2   43.70    2.90
  -5   3   2   39.70    2.50
   3   2   2   33.80    4.10
   2  -5   2   39.60    3.70
   3   2   2   43.90    3.90
   2  -5   2   42.60    3.00
   2  -5   2   45.80    4.00
   2  -5   2   57.49   12.60
   3   2   2   52.69    5.00
   3   2   2   46.90   10.50
  -5   3   2   38.80    5.90
  -1   4  -2  402.46   14.30
  -3  -1  -2  376.46   23.60
   4  -3  -2  437.76   13.70
   4  -3  -2  427.26   13.60
  -3  -1  -2  401.86   14.70
   4  -3  -2  448.56   14.30
  -3  -1  -2  428.86   16.40
  -1   4  -2  419.86   15.70
   4  -3  -2  426.86   18.90
  -1   4  -2  395.16   15.40
  -3  -1  -2  450.05   16.00
  -1   4  -2  370.96   25.20
   3   1   2  390.06   14.60
   3   1   2  426.46   24.30
  -4   3   2  389.06   14.00
   1  -4   2  404.96   15.40
   1  -4   2  425.26   14.40
   1  -4   2  437.46   15.60
   3   1   2  377.16   15.80
   3   1   2  384.16   15.90
  -4   3   2  396.56   13.20
  -4   3   2  374.16   14.30
  -4   3   2  396.26   13.30
  -4   3   2  414.36   19.60
   0   3  -2  369.26   14.00
   0   3  -2  374.76   24.00
   3  -3  -2  379.96   12.90
   0   3  -2  390.66   14.20
  -3   0  -2  357.16   20.90
   3  -3  -2  376.46   18.80
  -3   0  -2  392.46   14.30
  -3   0  -2  383.66   13.20
  -3   0  -2  394.06   14.80
   3  -3  -2  402.26   12.00
   3  -3  -2  386.06   13.20
   0   3  -2  374.96   13.10
   0  -3   2  373.06   13.00
   0  -3   2  375.56   24.10
   3   0   2  345.27   14.20
   0  -3   2  369.86   13.90
  -3   3   2  349.37   12.40
   3   0   2  377.96   13.10
  -3   3   2  359.26   12.00
   3   0   2  380.86   21.20
   3   0   2  350.76   14.40
  -3   3   2  331.87   13.40
  -3   3   2  353.96   11.80
  -3   3   2  333.77   18.30
   0  -3   2  352.36   13.90
  -3   1  -2 1487.05   45.90
   1   2  -2 1473.35   45.70
  -3   1  -2 1528.85   46.80
   1   2  -2 1410.96   45.50
   2  -3  -2 1463.25   53.99
  -3   1  -2 1537.85   47.10
  -3   1  -2 1464.15   45.20
   1   2  -2 1472.75   46.20
   1   2  -2 1503.15   58.39
  -3   1  -2 1489.85   54.79
  -2   3   2 1371.26   46.20
  -2   3   2 1412.86   44.80
  -2   3   2 1525.15   54.39
  -1  -2   2 1550.74   59.19
   3  -1   2 1393.66   46.70
  -1  -2   2 1529.25   46.30
  -1  -2   2 1444.76   46.30
  -3   2  -2 1426.46   45.80
   2   1  -2 1448.76   45.90
  -3   2  -2 1411.66   54.39
   2   1  -2 1489.75   45.70
   2   1  -2 1520.15   56.89
  -3   2  -2 1378.56   46.70
   1  -3  -2 1514.15   56.09
  -3   2  -2 1546.55   47.40
  -1   3   2 1437.26   46.80
  -2  -1   2 1522.45   45.60
  -2  -1   2 1547.25   57.69
  -2  -1   2 1481.55   45.90
  -1   3   2 1432.66   45.60
  -1   3   2 1474.85   55.59
  -2  -1   2 1478.55   46.10
   3  -2   2 1486.75   55.49
  -3   3  -2  372.16   21.60
  -3   3  -2  401.26   13.90
   0  -3  -2  402.86   14.10
   3   0  -2  391.96   13.40
   0  -3  -2  374.76   13.40
   3   0  -2  374.16   20.40
   0  -3  -2  382.96   22.80
  -3   3  -2  378.96   13.10
  -3   3  -2  382.16   15.00
   3   0  -2  349.27   14.20
   3   0  -2  390.16   12.70
  -3   3  -2  366.06   13.50
   3   0  -2  385.16   13.30
   0  -3  -2  418.26   14.90
   0   3   2  362.16   14.00
   0   3   2  354.56   13.70
   0   3   2  385.16   22.60
  -3   0   2  372.46   13.40
   3  -3   2  367.36   13.50
   3  -3   2  381.66   12.70
  -3   0   2  378.36   13.30
  -3   0   2  347.17   20.40
  -3   0   2  362.46   13.20
   3  -3   2  380.86   13.30
   0   3   2  323.67   14.40
  -3   4  -2  395.46   16.50
  -3   4  -2  404.16   14.30
  -1  -3  -2  431.76   15.90
   4  -1  -2  441.46   14.20
  -1  -3  -2  431.46   16.20
   4  -1  -2  439.36   21.10
  -1  -3  -2  418.66   15.10
  -1  -3  -2  402.06   25.50
   4  -1  -2  413.96   14.50
   4  -1  -2  412.06   15.00
  -3   4  -2  448.56   15.60
  -3   4  -2  422.86   15.20
  -3   4  -2  404.56   24.60
   3  -4   2  430.56   14.10
   1   3   2  459.15   25.80
   3  -4   2  418.56   14.80
  -4   1   2  396.36   14.40
  -4   1   2  379.96   13.40
   3  -4   2  431.46   16.30
  -4   1   2  388.46   21.00
  -4   1   2  406.66   14.10
   1   3   2  392.16   15.70
   1   3   2  402.26   15.30
   1   3   2  388.96   16.20
  -4   1   2  403.46   14.30
  -3   5  -2   23.50    8.80
  -3   5  -2   39.40    3.70
   5  -2  -2   46.10    6.50
  -3   5  -2   32.90    2.80
   5  -2  -2   40.70    2.90
  -2  -3  -2   36.60    3.60
  -2  -3  -2   40.60    4.80
   5  -2  -2   42.20    2.40
  -2  -3  -2   47.60    4.30
   5  -2  -2   41.20    3.20
  -3   5  -2   34.10    4.10
   3  -5   2   37.00   10.70
  -5   2   2   45.30    2.70
  -5   2   2   45.80    2.70
   2   3   2   29.10   10.40
   3  -5   2   39.90    3.60
  -5   2   2   41.90    2.90
   2   3   2   48.90    4.20
   2   3   2   39.80   10.00
   3  -5   2   46.50    3.70
  -5   2   2   43.20    3.20
  -5   2   2   43.10    7.00
   2   3   2   42.00    5.90
  -3   6  -2  880.81   31.70
  -3  -3  -2  924.71   32.90
  -3   6  -2  926.91   29.80
  -3   6  -2  976.60   32.00
   6  -3  -2  935.21   30.30
  -3  -3  -2  949.21   31.50
  -3  -3  -2  917.71   32.60
  -3   6  -2  954.10   48.40
  -3  -3  -2  903.31   30.60
  -6   3   2  926.21   29.40
   3  -6   2  931.81   31.60
  -6   3   2  928.51   29.90
   3   3   2  905.01   31.40
   3  -6   2  939.81   47.90
   3   3   2  951.30   33.10
   3  -6   2  922.41   31.00
   3   3   2  912.81   32.90
   3   3   2  868.91   45.80
  -3   7  -2  273.67   27.30
  -4  -3  -2  252.27   11.20
  -3   7  -2  263.97   12.50
  -4  -3  -2  252.27   12.90
  -4  -3  -2  234.28   11.30
  -4  -3  -2  259.57   12.40
  -3   7  -2  240.28   10.00
   3  -7   2  280.37   27.30
   3  -7   2  245.18   11.70
  -7   4   2  251.07   10.00
   4   3   2  240.88   28.70
   3  -7   2  246.98   11.20
   4   3   2  229.28   11.20
  -7   4   2  271.67   10.20
   4   3   2  236.58   23.50
  -2   6  -2  168.18    9.20
  -4  -2  -2  172.78    8.60
  -2   6  -2  178.88    7.80
  -2   6  -2  171.68   10.50
  -2   6  -2  182.08   23.50
   2  -6   2  175.98    9.10
   4   2   2  171.68    9.70
  -6   4   2  176.88    6.40
   2  -6   2  179.18    7.60
   2  -6   2  184.38    9.10
   4   2   2  173.48   10.00
   2  -6   2  250.27   31.60
   4   2   2  172.38    8.50
  -6   4   2  188.28    8.20
   4   2   2  171.78   20.30
  -6   4   2  181.38    7.20
   4   2   2  168.78   21.50
  -1   5  -2   80.49    6.00
  -1   5  -2   89.89    5.90
  -4  -1  -2   84.09   13.00
   5  -4  -2   89.69    3.80
  -1   5  -2  115.39   17.60
   5  -4  -2   88.99    3.90
  -1   5  -2   74.59    4.60
  -1   5  -2   86.59    5.80
  -4  -1  -2   85.09    5.20
  -4  -1  -2   90.69    6.70
  -4  -1  -2   90.99    5.90
   4   1   2   85.29    5.10
   4   1   2   82.39    6.10
   1  -5   2   98.79   16.90
  -5   4   2   74.39    8.30
  -5   4   2   84.79    4.40
   4   1   2   87.69   13.50
   1  -5   2   84.29    5.70
   1  -5   2   96.49    4.90
   4   1   2   81.69    6.40
  -5   4   2   78.59    4.40
   1  -5   2   97.99    6.10
   4  -4  -2 1091.69   39.60
  -4   0  -2 1033.00   44.00
  -4   0  -2 1020.60   33.60
   0   4  -2 1019.00   32.50
  -4   0  -2 1026.50   34.50
   0   4  -2 1012.70   33.80
   4  -4  -2 1035.80   32.00
   4  -4  -2  981.20   31.80
   0   4  -2 1031.20   33.90
  -4   0  -2  985.10   32.50
   0   4  -2  996.00   33.60
   0   4  -2 1035.60   48.90
  -4   4   2  994.90   39.20
   0  -4   2 1053.19   32.50
   4   0   2  942.61   34.30
   0  -4   2  966.90   33.60
  -4   4   2 1006.40   31.50
   0  -4   2 1052.89   33.90
   4   0   2  973.80   42.90
   4   0   2  959.00   33.90
   0  -4   2 1108.79   50.69
  -4   4   2 1038.80   30.70
  -4   4   2 1003.60   31.60
   4   0   2 1033.50   32.30
  -4   4   2  983.70   32.60
   1   3  -2  412.16   15.20
   1   3  -2  391.96   15.30
   1   3  -2  411.56   14.70
   1   3  -2  432.66   27.20
  -4   1  -2  414.36   14.80
  -4   1  -2  401.36   16.20
   3  -4  -2  441.16   22.50
  -4   1  -2  384.46   22.10
  -4   1  -2  417.96   14.20
   3  -4  -2  426.66   12.50
   1   3  -2  406.06   15.40
   3  -4  -2  435.16   14.80
  -4   1  -2  416.56   15.40
   4  -1   2  412.36   22.50
  -1  -3   2  419.16   15.50
  -3   4   2  381.86   21.20
  -1  -3   2  411.16   14.50
  -3   4   2  391.26   13.90
  -1  -3   2  437.96   27.80
  -1  -3   2  388.76   15.40
   4  -1   2  387.86   16.00
  -3   4   2  404.66   14.10
   4  -1   2  414.86   14.10
  -3   4   2  389.76   15.00
   4  -1   2  373.56   15.40
  -4   2  -2  237.98   15.70
   2   2  -2  240.48   10.10
   2  -4  -2  251.27    7.80
  -4   2  -2  250.67    9.10
   2   2  -2  233.18    9.90
   2   2  -2  233.08    9.60
  -4   2  -2  259.37   10.50
  -4   2  -2  249.88    9.60
   2   2  -2  297.87   20.70
   2   2  -2  252.07    9.90
   2  -4  -2  241.28    9.00
   2  -4  -2  262.27   11.40
   2  -4  -2  248.28   17.10
  -4   2  -2  240.98   11.10
   4  -2   2  238.88    8.90
  -2  -2   2  245.68   10.10
  -2   4   2  231.58   17.00
  -2  -2   2  242.78    9.60
   4  -2   2  242.78    8.60
   4  -2   2  211.98   10.20
   4  -2   2  240.48   16.50
  -2   4   2  245.98    9.70
  -2  -2   2  224.38   10.10
  -2   4   2  233.88   10.40
  -2  -2   2  229.98   19.30
  -2   4   2  233.08    9.50
   3   1  -2  425.26   15.00
  -4   3  -2  431.16   14.80
   3   1  -2  414.66   24.60
  -4   3  -2  416.76   15.90
   3   1  -2  417.76   15.00
   1  -4  -2  451.35   16.10
   3   1  -2  426.66   14.70
  -4   3  -2  440.06   17.00
   1  -4  -2  412.16   14.60
   3   1  -2  440.56   14.80
   1  -4  -2  432.86   15.30
  -4   3  -2  392.06   21.80
  -4   3  -2  429.06   15.00
  -3  -1   2  396.46   14.70
  -1   4   2  420.16   15.30
   4  -3   2  388.56   14.60
   4  -3   2  414.26   13.60
  -1   4   2  375.26   23.90
  -3  -1   2  395.16   24.90
   4  -3   2  378.56   22.50
  -3  -1   2  398.66   15.10
   4  -3   2  421.06   14.00
  -3  -1   2  408.36   14.90
  -1   4   2  384.46   15.90
  -1   4   2  388.66   15.10
   4   0  -2 1054.69   42.60
  -4   4  -2 1016.30   43.70
  -4   4  -2 1018.40   33.10
   4   0  -2 1015.90   32.30
   4   0  -2 1004.00   32.80
   4   0  -2 1020.10   32.50
   0  -4  -2 1036.80   34.30
  -4   4  -2  984.20   34.30
   0  -4  -2 1007.00   32.90
  -4   4  -2  996.10   32.20
  -4   4  -2 1039.00   32.90
   0  -4  -2 1037.70   33.80
  -4   0   2  994.20   42.90
   4  -4   2  936.31   42.90
   0   4   2 1017.10   45.80
  -4   0   2 1035.20   32.50
   0   4   2 1003.30   34.60
   0   4   2  991.70   33.80
   0   4   2 1071.09   55.39
  -4   0   2 1023.30   33.70
  -4   0   2 1006.10   32.70
   4  -4   2 1012.80   32.00
   4  -4   2 1014.50   32.70
   0   4   2 1048.10   33.70
  -4   0   2 1021.10   32.70
  -4   5  -2   78.29    4.50
   5  -1  -2   89.79    5.10
   5  -1  -2   86.09    4.40
   5  -1  -2   74.39   10.20
   5  -1  -2   80.99    5.00
  -1  -4  -2   89.49    6.20
  -1  -4  -2   85.89    4.60
  -4   5  -2   91.09    5.80
  -1  -4  -2   89.19    5.50
  -4   5  -2   75.09    6.30
  -4   5  -2   90.29    5.30
  -1  -4  -2   94.49    6.30
  -4   5  -2   74.89   12.70
   5  -1  -2   83.49    4.60
   1   4   2   86.19    5.90
   1   4   2   89.19   16.10
  -5   1   2   92.89    5.20
  -5   1   2   95.09   11.60
  -5   1   2   84.09    4.40
   4  -5   2   87.89    4.30
   4  -5   2   85.19   13.00
   1   4   2  106.89   15.50
   4  -5   2   86.19    4.80
   4  -5   2   97.49    6.20
  -5   1   2   81.09    4.90
  -5   1   2   91.39    4.90
   1   4   2   83.09    7.10
   6  -2  -2  168.18    7.00
  -4   6  -2  186.08    8.90
  -4   6  -2  183.78   22.00
  -4   6  -2  177.28    7.60
   6  -2  -2  176.08    6.60
  -4   6  -2  173.08    9.10
  -2  -4  -2  183.98    9.80
   6  -2  -2  196.58   11.80
  -2  -4  -2  171.98    8.80
  -2  -4  -2  179.38   10.10
  -2  -4  -2  188.78    8.20
   4  -6   2  181.38    8.10
  -6   2   2  181.08    8.20
  -6   2   2  185.48    7.50
  -6   2   2  162.38   12.10
   2   4   2  193.98   22.50
   4  -6   2  194.38   19.70
   2   4   2  187.48    9.40
   2   4   2  177.18   10.00
   4  -6   2  184.38    8.80
   2   4   2  219.98   26.40
  -6   2   2  178.38    6.80
   2   4   2  182.78   10.20
  -6   2   2  188.98    7.70
  -4   7  -2  227.68    9.70
  -3  -4  -2  231.58   11.40
  -3  -4  -2  260.07   13.10
  -4   7  -2  238.98   11.80
  -3  -4  -2  265.37   12.70
  -4   7  -2  263.77   26.20
  -4   7  -2  253.47   11.80
  -7   3   2  251.67    9.30
   3   4   2  237.78   12.70
   4  -7   2  258.37   11.50
   3   4   2  243.78   11.70
  -7   3   2  249.18   10.00
  -7   3   2  261.77   10.50
   3   4   2  243.98   24.90
   3   4   2  236.98   12.70
   4  -7   2  261.37   10.80
  -4  -4  -2   29.30    4.70
  -4  -4  -2   25.40    4.90
  -4   8  -2   29.20    3.70
  -4   8  -2   33.00    4.60
  -4  -4  -2   31.40    4.00
  -4  -4  -2   30.00    5.60
  -4   8  -2   21.00   14.80
  -4   8  -2   27.30    4.40
   4  -8   2   36.90    3.80
  -8   4   2   31.40    3.30
   4  -8   2   30.60    4.50
   4   4   2   12.00   14.10
   4   4   2   35.60    4.80
   4  -8   2   29.40   16.10
   4   4   2   31.70    5.30
  -8   4   2   36.30    3.40
   4   4   2   33.60   16.70
   4   4   2   35.20    5.60
  -8   4   2   31.40    2.40
  -4   9  -2  118.99    9.80
  -4   9  -2  102.19   23.80
  -5  -4  -2  115.29    7.40
  -4   9  -2   98.69    7.60
  -4   9  -2   99.29    5.50
  -5  -4  -2  107.19    8.80
  -5  -4  -2  107.89    8.20
   4  -9   2  101.59    7.40
   4  -9   2   82.99   26.20
  -9   5   2  106.69    4.10
  -9   5   2   96.09    6.10
   5   4   2  136.99   28.30
   5   4   2  100.89    7.40
  -9   5   2   96.69    5.80
  -9   5   2  102.99    4.40
  -5  -3  -2  226.58   12.80
  -3   8  -2  222.18   29.80
  -3   8  -2  213.28    9.40
  -3   8  -2  232.78   12.00
  -3   8  -2  227.98   12.30
  -5  -3  -2  225.48   10.90
  -5  -3  -2  213.58   12.20
  -3   8  -2  229.58   12.20
  -5  -3  -2  208.38   11.50
   3  -8   2  257.97   31.50
  -8   5   2  218.78    9.60
   5   3   2  222.58   12.20
   5   3   2  225.28   29.10
  -8   5   2  226.58    7.70
  -8   5   2  218.18    9.20
   3  -8   2  235.18   11.90
   5   3   2  205.98   12.10
   5   3   2  222.38   12.80
   5   3   2  202.58   25.80
  -2   7  -2   44.00    4.70
  -2   7  -2   43.00    3.60
  -5  -2  -2   41.60    4.50
  -2   7  -2   32.40   14.80
  -2   7  -2   46.70    5.00
  -5  -2  -2   41.70    4.30
  -5  -2  -2   30.20    5.40
  -5  -2  -2   43.30    4.40
   5   2   2   46.20    4.40
   5   2   2   36.50   12.10
   2  -7   2   53.69    5.00
   2  -7   2   50.69   15.80
   5   2   2   65.09   16.30
  -7   5   2   44.20    3.70
   2  -7   2   46.40    3.50
   2  -7   2   47.10    5.50
  -7   5   2   50.59    3.20
  -1   6  -2  290.57   13.50
  -5  -1  -2  306.27   13.20
   6  -5  -2  306.47    9.80
  -5  -1  -2  309.27   14.50
  -1   6  -2  307.37   13.90
  -1   6  -2  313.17   29.00
  -5  -1  -2  310.67   12.50
  -1   6  -2  298.37   11.90
  -1   6  -2  309.77   13.90
   1  -6   2  288.87   11.60
   5   1   2  298.77   13.70
   1  -6   2  303.87   13.50
  -6   5   2  290.67   10.50
  -6   5   2  280.57   10.50
   1  -6   2  296.47   28.50
   1  -6   2  310.57   13.40
   5   1   2  295.77   22.80
  -6   5   2  305.67   14.70
  -6   5   2  310.37   14.50
   5   1   2  336.87   25.50
   5   1   2  296.57   11.90
  -6   5   2  305.57   11.70
  -5   0  -2  668.03   34.30
   0   5  -2  629.64   23.50
   0   5  -2  667.63   23.80
  -5   0  -2  663.53   24.60
   0   5  -2  662.93   23.80
  -5   0  -2  632.24   22.10
  -5   0  -2  650.63   23.00
   0   5  -2  666.73   25.90
   0   5  -2  630.44   39.30
   0  -5   2  628.14   39.90
   5   0   2  637.24   24.40
  -5   5   2  635.04   19.60
   5   0   2  645.54   33.00
  -5   5   2  614.74   21.70
   0  -5   2  651.33   21.90
  -5   5   2  618.84   27.90
   0  -5   2  636.84   23.50
  -5   5   2  670.23   29.50
   5   0   2  626.74   21.30
  -5   5   2  644.14   21.30
   0  -5   2  637.44   23.50
  -5   5   2  645.34   21.00
   5   0   2  620.74   23.40
  -5   1  -2   79.89   11.50
  -5   1  -2   78.49    5.00
   4  -5  -2   88.19    4.80
   1   4  -2   87.29   16.10
  -5   1  -2   82.19    6.60
   1   4  -2   87.39    5.80
  -5   1  -2   95.79    5.70
   1   4  -2   89.99    6.00
  -5   1  -2   81.49    4.70
   1   4  -2   84.99    6.00
   5  -1   2   83.89    5.80
  -4   5   2   89.39    4.80
  -1  -4   2  104.09   17.20
  -4   5   2   84.79   12.40
  -4   5   2   82.99    5.80
  -4   5   2   84.99    4.70
   5  -1   2   81.09    6.50
  -1  -4   2   84.69    5.80
   5  -1   2   84.79    4.20
   5  -1   2   87.69    4.30
   5  -1   2   98.39   12.30
  -1  -4   2   89.29    5.10
  -1  -4   2   83.09    5.90
   2   3  -2   36.40    3.80
   2   3  -2   42.90    4.10
   2   3  -2   43.40    4.00
  -5   2  -2   39.40    3.20
   2   3  -2   41.90   11.00
  -5   2  -2   37.90    8.40
  -5   2  -2   36.90    2.90
  -5   2  -2   39.70    4.90
   3  -5  -2   38.30    3.50
   3  -5  -2   40.70    2.70
  -5   2  -2   41.10    3.70
   5  -2   2   38.40    2.30
  -3   5   2   47.70    8.50
   5  -2   2   44.40    8.60
  -2  -3   2   35.60   11.20
   5  -2   2   48.50    3.20
  -2  -3   2   44.80    4.00
  -3   5   2   40.00    3.50
  -3   5   2   38.30    3.40
  -3   5   2   47.40   11.00
  -3   5   2   41.20    3.90
  -2  -3   2   45.80    3.60
   5  -2   2   46.40    4.10
   3   2  -2   40.10    3.70
   2  -5  -2   39.00    3.00
   3   2  -2   43.50   11.50
  -5   3  -2   43.80    8.00
   3   2  -2   32.70    3.30
   2  -5  -2   38.50    1.70
   2  -5  -2   42.70    3.90
  -5   3  -2   39.10    3.60
  -5   3  -2   39.20    3.30
   2  -5  -2   37.00    1.70
  -5   3  -2   37.90    5.10
   3   2  -2   33.20    3.70
  -5   3  -2   36.70    2.60
   3   2  -2   36.60    3.50
  -2   5   2   46.40    4.30
  -2   5   2   43.10    3.80
  -3  -2   2   44.30    4.00
   5  -3   2   40.70    2.00
  -3  -2   2   41.50    3.70
   5  -3   2   47.40    9.00
  -2   5   2   32.30   11.20
   5  -3   2   49.90    3.00
  -2   5   2   37.40    9.30
  -2   5   2   43.20    3.90
  -3  -2   2   43.00    3.50
  -3  -2   2   39.40   10.80
  -5   4  -2   77.39    5.20
  -5   4  -2   83.39    6.80
   4   1  -2   86.89    5.20
   1  -5  -2   88.19    5.90
  -5   4  -2   77.99    5.60
   4   1  -2   89.09    5.30
   4   1  -2   85.39    4.60
   1  -5  -2   91.99    5.20
   4   1  -2   73.59   12.90
   1  -5  -2   80.89    5.50
  -5   4  -2   88.29    5.20
   1  -5  -2   91.69    3.80
  -1   5   2   81.39    6.10
  -1   5   2   87.99    5.80
  -4  -1   2  103.39   15.10
  -1   5   2   84.99    5.70
  -1   5   2   75.89   13.40
  -1   5   2   64.49   13.30
   5  -4   2   89.59   11.80
  -4  -1   2   85.89    5.00
  -4  -1   2   76.99    5.20
  -4  -1   2   83.89    5.10
   5  -4   2   83.29    3.30
   5  -4   2   86.09    4.80
  -4  -1   2   91.89    5.30
   0  -5  -2  659.43   21.10
  -5   5  -2  640.04   32.60
   0  -5  -2  630.94   22.60
  -5   5  -2  643.64   21.70
   5   0  -2  653.43   22.60
  -5   5  -2  636.34   22.60
   5   0  -2  673.83   32.40
   0  -5  -2  623.14   23.50
  -5   5  -2  594.84   23.50
   5   0  -2  658.23   22.20
  -5   5  -2  628.34   22.10
   0  -5  -2  657.23   24.00
   5   0  -2  669.23   23.10
   0   5   2  657.83   36.70
  -5   0   2  656.23   21.90
   0   5   2  623.94   23.30
   5  -5   2  638.44   33.10
  -5   0   2  656.83   21.90
  -5   0   2  642.34   22.30
   0   5   2  631.24   23.70
   0   5   2  614.14   39.10
  -5   0   2  690.43   22.70
   5  -5   2  658.63   22.20
  -5   0   2  685.53   33.30
   0   5   2  678.53   30.60
  -5   6  -2  334.27   24.30
  -5   6  -2  294.17   12.30
  -5   6  -2  314.07   13.00
   6  -1  -2  283.57   14.40
  -5   6  -2  304.87   11.50
  -1  -5  -2  303.17   18.20
  -5   6  -2  286.27   13.90
   6  -1  -2  305.77   19.30
  -1  -5  -2  294.17   12.80
  -1  -5  -2  304.67   11.60
   6  -1  -2  301.07   12.30
   6  -1  -2  302.27   12.10
  -1  -5  -2  303.87   13.90
   6  -1  -2  302.27   11.20
  -6   1   2  294.17   12.30
   1   5   2  318.57   14.70
   5  -6   2  308.67   24.50
  -6   1   2  309.37   20.00
   5  -6   2  325.87   11.00
   1   5   2  348.57   27.20
   1   5   2  299.47   14.00
  -6   1   2  306.57   11.90
   1   5   2  300.47   13.50
  -6   1   2  306.87   11.80
  -6   1   2  309.57   11.30
   1   5   2  299.67   28.40
  -5   7  -2   41.70    4.30
  -2  -5  -2   44.30    5.10
  -2  -5  -2   41.00    5.70
   7  -2  -2   44.30    6.60
   7  -2  -2   35.10    3.00
  -5   7  -2   42.90    6.00
  -2  -5  -2   39.50    3.70
   7  -2  -2   42.40    2.30
  -5   7  -2   45.30    3.40
  -5   7  -2   43.40   12.20
  -7   2   2   45.40    3.70
   2   5   2   43.00   13.40
   2   5   2   44.80    4.90
   2   5   2   62.99   18.40
  -7   2   2   40.90    3.90
  -7   2   2   44.30    3.40
   5  -7   2   24.00   12.20
  -7   2   2   46.40    2.60
   5  -7   2   46.90    4.20
   5  -7   2   40.40    3.30
   2   5   2   47.60    5.50
   2   5   2   45.40    6.10
  -5   8  -2  209.58   10.60
  -3  -5  -2  231.98   12.60
  -3  -5  -2  231.48   10.40
  -5   8  -2  216.08   11.50
  -3  -5  -2  244.68   11.70
  -5   8  -2  227.38   11.20
  -5   8  -2  252.87   29.10
  -3  -5  -2  240.68   12.50
  -8   3   2  225.98   10.20
   5  -8   2  233.98    9.60
   5  -8   2  214.18    8.80
   3   5   2  231.58   34.00
   3   5   2  208.28   12.40
   3   5   2  184.28   27.00
   3   5   2  202.58   11.30
   5  -8   2  212.18   26.90
  -8   3   2  232.78    9.00
   5  -8   2  225.48   10.80
  -8   3   2  209.68    9.60
   3   5   2  226.38   12.70
  -5   9  -2   94.59    7.30
  -5   9  -2  115.49   24.10
  -4  -5  -2  110.19    8.30
  -4  -5  -2   98.19    6.70
  -5   9  -2  102.69    5.40
  -5   9  -2   96.29    7.90
  -4  -5  -2   97.39    8.30
   5  -9   2  110.99    7.50
   5  -9   2  101.59    6.20
  -9   4   2  104.19    4.80
   5  -9   2   89.89   24.50
   4   5   2   83.79   21.90
   4   5   2  104.99   28.00
   4   5   2  109.49    8.00
  -9   4   2  106.09    6.40
  -9   4   2   93.29    6.00
  -3   9  -2   15.00    3.70
  -6  -3  -2   19.90    3.90
  -3   9  -2   17.80    4.40
  -6  -3  -2   18.80    3.60
  -3   9  -2   12.50    2.10
  -3   9  -2   35.10   23.10
  -6  -3  -2   20.50    4.70
   6   3   2   13.70   16.60
   3  -9   2   42.50   22.90
   3  -9   2   11.80    3.00
  -9   6   2   16.60    1.70
   3  -9   2   13.50    3.50
  -9   6   2   11.00    2.60
   6   3   2    4.10   19.80
   6   3   2   16.50    3.10
  -2   8  -2  164.88   10.30
  -6  -2  -2  158.08    9.10
  -2   8  -2  164.38    8.00
  -2   8  -2  183.98   10.80
  -6  -2  -2  171.98    9.40
  -6  -2  -2  183.88   11.30
  -6  -2  -2  182.58   10.10
  -2   8  -2  187.68   28.90
  -2   8  -2  166.68   10.20
   2  -8   2  164.58    8.60
   2  -8   2  172.28    9.80
   2  -8   2  209.48   31.30
   2  -8   2  170.28   10.10
  -8   6   2  156.88    8.20
   6   2   2  158.58   10.30
  -8   6   2  176.08    6.70
   6   2   2  179.58   11.30
   6   2   2  172.58   23.60
   6   2   2  172.78   26.40
  -1   7  -2  253.67   12.90
  -1   7  -2  260.57   13.10
  -6  -1  -2  257.37   13.60
  -1   7  -2  260.47   32.30
  -6  -1  -2  276.07   12.10
  -1   7  -2  242.58   12.80
  -6  -1  -2  257.37   11.60
  -6  -1  -2  264.07   12.20
  -1   7  -2  255.87   10.80
   1  -7   2  244.28   29.60
   1  -7   2  247.28   10.60
   6   1   2  243.28   10.50
  -7   6   2  264.47    9.70
  -7   6   2  261.07   11.00
   6   1   2  252.67   26.60
   1  -7   2  248.28   14.10
   6   1   2  239.58   13.20
   6   1   2  279.37   23.80
   1  -7   2  256.97   12.70
   6   1   2  252.67   17.40
   0   6  -2   10.60    2.30
   6  -6  -2   11.60    1.60
   0   6  -2   10.50    2.90
   6  -6  -2   12.20    1.60
  -6   0  -2   11.10    3.80
   0   6  -2   15.80    3.50
   0   6  -2    7.30   12.90
  -6   0  -2   11.40    2.60
  -6   0  -2   14.10    2.70
   0   6  -2    8.10    3.00
   6   0   2    8.60    1.90
   6   0   2    7.90    2.30
   6   0   2   14.30   10.10
   6   0   2    5.40    2.40
   0  -6   2    7.50   13.10
  -6   6   2    8.90    5.90
  -6   6   2    6.00    1.70
   0  -6   2    7.00    1.90
  -6   6   2    8.80    1.90
  -6   6   2    9.00    6.50
   0  -6   2   11.30    2.80
  -6   6   2    7.60    1.70
   6   0   2  -14.70    6.70
   1   5  -2  292.47   13.50
   1   5  -2  299.37   12.20
  -6   1  -2  303.47   12.40
   1   5  -2  298.97   13.50
   1   5  -2  300.77   13.60
   1   5  -2  274.57   27.70
   5  -6  -2  317.57   11.50
  -6   1  -2  306.67   22.40
  -6   1  -2  316.17   12.40
  -6   1  -2  312.97   11.80
  -6   1  -2  294.47   14.20
   6  -1   2  285.87    9.90
   6  -1   2  273.57   12.80
  -1  -5   2  260.17   27.70
  -1  -5   2  305.57   13.50
   6  -1   2  297.17   14.50
  -5   6   2  304.07   11.70
  -5   6   2  288.97   20.80
  -5   6   2  242.18   18.70
  -5   6   2  296.67   12.20
  -5   6   2  293.47   11.80
  -1  -5   2  305.97   12.10
   6  -1   2  307.67   21.60
   2   4  -2  175.18    9.30
   2   4  -2  175.28    9.20
   4  -6  -2  184.58    8.40
   2   4  -2  142.39   20.70
  -6   2  -2  200.88   12.20
  -6   2  -2  182.58    8.40
  -6   2  -2  173.28    7.60
  -6   2  -2  155.78   15.20
   2   4  -2  180.48    8.50
   2   4  -2  176.78    9.30
  -4   6   2  182.18   18.40
  -4   6   2  186.68    8.50
  -2  -4   2  188.18   23.80
  -2  -4   2  177.78    8.30
   6  -2   2  167.98    8.80
  -4   6   2  182.68    9.00
  -4   6   2  160.18   16.00
  -2  -4   2  179.18    9.30
  -4   6   2  173.68    8.30
   6  -2   2  198.68   16.20
   3  -6  -2  931.61   31.60
   3   3  -2  959.20   31.70
   3   3  -2  898.21   47.00
  -6   3  -2  927.51   29.90
  -6   3  -2  925.71   30.20
  -6   3  -2  981.00   31.20
   3   3  -2  924.91   32.00
   3  -6  -2  959.30   29.90
   3   3  -2  928.61   31.30
  -6   3  -2  970.50   39.70
  -6   3  -2  956.30   33.70
   3   3  -2  902.71   31.90
  -3  -3   2  929.81   32.20
  -3  -3   2  962.50   32.40
  -3   6   2  865.21   45.50
  -3  -3   2  946.01   55.09
  -3   6   2  965.10   32.50
  -3   6   2  901.31   43.20
  -3  -3   2  944.01   31.30
  -3   6   2  955.30   31.60
  -3   6   2  951.50   31.60
   6  -3   2  870.31   31.20
   6  -3   2  910.81   39.60
   2  -6  -2  172.18    5.80
  -6   4  -2  185.58    8.70
   2  -6  -2  194.28    9.20
  -6   4  -2  195.18   11.10
   2  -6  -2  179.68    9.30
   4   2  -2  175.78    8.80
  -6   4  -2  176.68    8.20
   2  -6  -2  180.58    5.80
  -6   4  -2  189.18   15.20
   4   2  -2  169.98   20.60
   4   2  -2  196.08    8.50
   4   2  -2  168.98    8.50
  -6   4  -2  175.68    7.70
   4   2  -2  178.18    9.00
  -2   6   2  176.48   23.20
  -4  -2   2  178.48   22.10
  -4  -2   2  180.68    8.70
  -2   6   2  199.98   19.30
  -4  -2   2  176.88    9.10
  -2   6   2  182.48   10.70
   6  -4   2  173.98   15.20
  -2   6   2  188.28    9.90
  -2   6   2  175.08    9.10
  -4  -2   2  172.58    8.60
   1  -6  -2  303.87   10.80
   1  -6  -2  313.17   13.80
   5   1  -2  294.17   12.60
  -6   5  -2  314.47   15.20
   5   1  -2  306.37   12.40
   1  -6  -2  301.37   12.30
   5   1  -2  323.07   23.70
  -6   5  -2  304.67   12.90
   5   1  -2  292.47   12.50
  -6   5  -2  291.57   12.20
  -6   5  -2  323.37   21.30
  -6   5  -2  306.77   11.70
   6  -5   2  296.37   11.60
  -1   6   2  291.47   14.30
  -5  -1   2  284.47   12.20
  -1   6   2  314.37   32.40
   6  -5   2  305.27   20.90
  -5  -1   2  311.97   12.40
  -1   6   2  286.57   24.70
  -1   6   2  298.57   13.40
  -1   6   2  303.97   13.60
  -5  -1   2  330.47   24.30
  -5  -1   2  314.77   12.70
   0  -6  -2   12.50    3.30
  -6   6  -2   13.30    2.30
   0  -6  -2   13.00    1.90
   6   0  -2   14.20    2.40
   6   0  -2    9.10    2.40
   0  -6  -2   16.20    4.90
  -6   6  -2   23.10    9.20
   0  -6  -2   10.60    2.70
  -6   6  -2   10.80    2.80
   6   0  -2   23.40    8.50
   6   0  -2   11.00    2.50
  -6   6  -2   12.40    3.10
  -6   6  -2   13.70    2.60
   0   6   2    8.30    3.00
   0   6   2    9.00    3.10
  -6   0   2    8.10    2.20
   0   6   2    9.60   13.70
  -6   0   2    8.20    2.00
   0   6   2    5.00    2.80
   6  -6   2   16.80    9.10
  -6   0   2   12.40    2.50
   6  -6   2   10.60    2.10
  -6   0   2    7.70    2.20
   0   6   2    9.80   10.30
  -1  -6  -2  248.58   12.90
  -6   7  -2  266.87   24.00
  -6   7  -2  250.27   12.80
  -6   7  -2  242.68   11.60
  -6   7  -2  260.67   11.30
   7  -1  -2  236.78   11.20
  -1  -6  -2  274.17   10.60
   7  -1  -2  256.67    9.90
   7  -1  -2  260.27   18.70
  -1  -6  -2  249.18   12.90
  -1  -6  -2  270.37   12.20
  -7   1   2  256.57   11.00
   1   6   2  262.47   12.90
   1   6   2  267.27   13.60
   1   6   2  251.97   13.50
   6  -7   2  274.57   24.40
  -7   1   2  257.07   10.90
   6  -7   2  247.98   10.90
   1   6   2  252.67   29.70
  -7   1   2  246.18   11.40
   1   6   2  239.18   31.20
   8  -2  -2  149.49    9.20
  -6   8  -2  168.68    9.00
  -2  -6  -2  182.38   10.80
   8  -2  -2  177.58    9.60
  -2  -6  -2  185.68   10.90
  -2  -6  -2  165.28    9.50
  -2  -6  -2  161.48    8.20
  -6   8  -2  114.99   21.00
  -6   8  -2  177.18    8.00
  -6   8  -2  155.88    9.30
  -6   8  -2  152.78   10.30
   2   6   2  174.98   11.20
   6  -8   2  179.28   24.40
   2   6   2  149.69   26.80
  -8   2   2  173.28    7.90
   2   6   2  183.18   27.40
   2   6   2  167.28   10.80
  -8   2   2  188.08    9.20
   6  -8   2  170.18    8.80
   2   6   2  191.88   10.70
   6  -8   2  155.68    5.80
  -8   2   2  168.78    8.30
  -6   9  -2   11.30    3.40
  -6   9  -2   47.30   20.50
  -6   9  -2   12.40    2.00
  -6   9  -2   15.60    3.30
  -3  -6  -2   18.30    4.00
  -3  -6  -2   21.50    4.50
  -3  -6  -2   14.80    3.20
  -9   3   2   14.30    2.20
   3   6   2   47.30   26.70
   3   6   2    4.90   20.00
   3   6   2   14.60    4.00
   6  -9   2   11.80    2.90
  -9   3   2   15.30    3.20
  -9   3   2   18.20    3.00
   6  -9   2   14.10    2.00
   6  -9   2   10.20    1.70
  -7  -1  -2   90.09    8.20
  -1   8  -2  103.29    8.30
  -1   8  -2  103.69    6.10
  -1   8  -2   46.80   23.10
  -1   8  -2  124.09   10.00
  -7  -1  -2  103.79    7.10
  -7  -1  -2   87.09    6.40
  -7  -1  -2   93.69    7.90
   7   1   2   84.59    7.20
   1  -8   2  123.39   27.90
  -8   7   2  100.29    6.40
   1  -8   2   94.39    7.40
   1  -8   2  100.19    5.90
  -8   7   2   93.19    5.00
   1  -8   2   91.79    7.40
   7   1   2   83.99   19.80
   7   1   2  122.49   20.10
  -8   7   2   88.99    3.50
   7   1   2   90.59    5.00
   0   7  -2   89.59   23.70
   0   7  -2   73.09    5.20
   0   7  -2   76.29    6.80
  -7   0  -2   77.79    6.00
   7  -7  -2   78.59    4.10
  -7   0  -2   69.29    5.40
  -7   0  -2   72.59    7.20
   7  -7  -2   76.39    3.50
   0   7  -2   77.59    6.70
   0   7  -2   72.09    6.70
  -7   0  -2   65.99    5.10
   7   0   2   77.39   16.80
   0  -7   2   67.89    6.10
  -7   7   2   60.69    9.00
   7   0   2   73.39    7.00
  -7   7   2   72.19    9.50
  -7   7   2   66.79    4.80
   0  -7   2  100.99   23.40
   0  -7   2   67.79    6.10
  -7   7   2   62.29    3.90
   7   0   2   72.59    6.20
   0  -7   2   68.39    4.80
  -7   7   2   72.09    4.60
   7   0   2   50.19   13.90
  -7   1  -2  245.08   11.20
   1   6  -2  260.87   13.10
   6  -7  -2  252.37   10.10
   1   6  -2  319.67   32.70
  -7   1  -2  259.17   11.00
  -7   1  -2  280.87   14.20
   1   6  -2  276.17   11.60
  -7   1  -2  280.87   11.70
   1   6  -2  245.38   15.10
   1   6  -2  258.37   13.00
  -6   7   2  261.27   19.20
  -1  -6   2  255.87   11.20
  -1  -6   2  234.18   32.20
  -1  -6   2  262.67   12.90
   7  -1   2  238.48   12.00
   7  -1   2  250.87   20.90
  -6   7   2  266.97   11.30
  -6   7   2  276.77   11.20
   7  -1   2  248.48   22.40
  -6   7   2  269.57   11.30
   7  -1   2  245.68   13.60
  -6   7   2  255.27   21.30
  -7   2  -2   46.40    6.40
  -7   2  -2   39.70    3.80
   5  -7  -2   41.00    3.70
   2   5  -2   36.70    5.10
  -7   2  -2   46.30    3.60
   2   5  -2   39.10    5.40
  -7   2  -2   36.40    3.60
   2   5  -2   42.30    4.70
   2   5  -2   37.40    4.00
  -5   7   2   46.20   13.60
   7  -2   2   42.20   10.10
  -2  -5   2   38.40   17.00
  -5   7   2   50.29    4.40
   7  -2   2   46.10    4.30
  -5   7   2   47.90    4.30
  -5   7   2   48.60    4.40
  -2  -5   2   49.50    5.20
  -2  -5   2   54.89    5.10
  -2  -5   2   45.50    4.10
  -7   3  -2  255.27    9.90
   3   4  -2  269.27   27.00
   3   4  -2  247.68   11.60
   4  -7  -2  228.48   10.80
   3   4  -2  249.28   11.20
  -7   3  -2  237.28   13.00
  -7   3  -2  236.98   17.80
  -7   3  -2  253.47    9.80
  -7   3  -2  244.48   10.30
   3   4  -2  227.78   11.70
   7  -3   2  225.68   10.60
  -4   7   2  250.57   11.30
  -3  -4   2  258.87   12.30
  -3  -4   2  252.17   11.10
  -3  -4   2  285.67   31.30
  -4   7   2  282.47   26.00
  -4   7   2  254.37   11.30
  -3  -4   2  251.97   11.90
  -4   7   2  242.88   11.70
   7  -3   2  244.68   18.30
   3  -7  -2  283.67   11.40
   4   3  -2  247.88   11.30
  -7   4  -2  255.17   17.50
  -7   4  -2  264.97   10.70
  -7   4  -2  256.87   10.00
  -7   4  -2  264.87   13.60
   3  -7  -2  249.18   11.70
   4   3  -2  243.88   12.00
   4   3  -2  252.67   11.40
  -7   4  -2  248.08    9.80
   4   3  -2  244.88   24.50
   7  -4   2  244.28   18.50
  -3   7   2  221.58   22.60
  -3   7   2  249.38   12.40
  -4  -3   2  250.67   11.80
  -3   7   2  266.27   27.50
  -3   7   2  238.38   11.80
  -3   7   2  261.17   12.00
  -4  -3   2  274.77   11.60
  -4  -3   2  251.97   12.10
  -4  -3   2  280.87   27.90
  -7   5  -2   42.50    3.30
   2  -7  -2   43.60    4.60
  -7   5  -2   43.90    4.10
  -7   5  -2   46.70    6.50
   2  -7  -2   41.00    1.70
   5   2  -2   37.70    3.50
   2  -7  -2   39.90    3.90
   5   2  -2   35.50   13.90
  -7   5  -2   48.20   10.20
  -5  -2   2   41.30    4.10
  -2   7   2   44.60    5.40
  -2   7   2   52.69   14.10
  -2   7   2   39.00    5.10
  -5  -2   2   45.90    4.60
   7  -5   2   33.00    9.30
  -5  -2   2   47.90    4.30
  -2   7   2   50.79   16.40
  -5  -2   2   52.39    4.60
  -2   7   2   41.80    5.60
  -7   6  -2  269.37   20.40
   6   1  -2  255.07   11.80
  -7   6  -2  265.77   11.50
   6   1  -2  237.08   23.60
   1  -7  -2  262.77    9.40
   6   1  -2  258.07   12.00
  -7   6  -2  243.88   14.00
  -7   6  -2  258.67   10.80
  -7   6  -2  255.87   10.40
   1  -7  -2  298.37   15.50
  -1   7   2  255.27   13.10
  -6  -1   2  245.98   11.10
  -6  -1   2  255.97   12.00
   7  -6   2  266.77   21.20
  -1   7   2  260.77   13.60
  -6  -1   2  259.47   11.70
  -1   7   2  255.97   12.80
  -1   7   2  266.37   27.20
  -1   7   2  363.26   34.30
  -6  -1   2  268.67   12.00
  -6  -1   2  261.67   32.60
  -7   7  -2   66.79    5.40
  -7   7  -2   71.69    5.90
   7   0  -2   72.99    5.70
   0  -7  -2   72.99    4.20
  -7   7  -2   70.19    4.50
   7   0  -2   65.89   13.50
   7   0  -2   73.39    4.90
  -7   7  -2   55.59   13.70
   0  -7  -2   71.39    6.40
   7  -7   2   65.89    4.60
  -7   0   2   73.89    5.40
  -7   0   2   61.79    5.30
   0   7   2   68.89   12.00
   0   7   2   73.69    7.10
   0   7   2   69.49   19.70
  -7   0   2   69.89    5.40
   0   7   2   42.20   20.10
   0   7   2   80.69    6.80
  -7   0   2   69.69    4.70
   7  -7   2   61.09   14.30
   8  -1  -2   69.59   17.70
  -1  -7  -2  109.59    8.40
  -1  -7  -2   88.79    7.60
  -1  -7  -2   89.09    7.70
  -7   8  -2  101.19    5.30
  -7   8  -2   97.09    6.90
  -7   8  -2   85.89   17.80
  -7   8  -2   88.99    6.00
  -1  -7  -2   93.09    5.50
   8  -1  -2   97.59    5.00
   8  -1  -2   98.19   13.80
   7  -8   2   84.79   18.70
  -8   1   2   93.49    5.00
   1   7   2   97.99    7.80
  -8   1   2   91.29    6.50
  -8   1   2   96.69    6.00
  -8   1   2  103.79    6.40
   1   7   2   78.99   25.10
   1   7   2  103.29    8.70
   1   7   2   93.29    8.40
   1   7   2  118.09   23.70
   7  -8   2   96.39    5.90
  -8   0  -2    3.40    2.30
  -8   0  -2    9.30    3.20
   0   8  -2    9.60   25.80
  -8   0  -2    8.70    3.90
   0   8  -2    3.40    3.00
  -8   0  -2    4.60    2.10
  -8   8   2    9.60    2.30
   8   0   2   13.00   15.20
  -8   8   2   10.00    2.20
   0  -8   2   30.70   27.40
   0  -8   2    8.60    3.70
   8   0   2    4.40    2.60
   0  -8   2    6.60    2.10
   1   7  -2  102.59    8.30
  -8   1  -2   99.09    6.10
  -8   1  -2  102.79    7.30
   7  -8  -2   95.29    5.00
   1   7  -2   98.99    8.00
  -8   1  -2   91.39    6.00
   1   7  -2   85.39   27.00
   1   7  -2  103.79    7.80
  -8   1  -2  102.79    8.70
   1   7  -2   99.79    7.40
  -8   1  -2   92.99    6.10
   7  -8  -2   97.79    4.80
  -1  -7   2   41.80   24.00
  -1  -7   2   93.79    6.10
  -1  -7   2  100.39    7.80
   8  -1   2   64.79   15.60
  -7   8   2   73.99   13.10
  -7   8   2   87.59    5.60
  -7   8   2   96.59    6.00
   8  -1   2   70.79   16.60
  -7   8   2   95.89    6.20
  -7   8   2   69.19   13.50
  -8   2  -2  170.68    8.20
   2   6  -2  173.58   12.00
   2   6  -2  162.08   29.10
  -8   2  -2  185.88   11.40
  -8   2  -2  169.38    8.00
   6  -8  -2  169.98    8.00
   2   6  -2  175.08   10.30
   2   6  -2  162.48   11.60
  -8   2  -2  172.28    8.10
   2   6  -2  168.98   10.30
   8  -2   2  143.49    8.60
  -2  -6   2  167.38   10.10
  -6   8   2  180.18   21.60
  -6   8   2  156.28    8.60
   8  -2   2  145.99   18.20
  -2  -6   2  171.38    8.70
   8  -2   2  151.98   20.90
  -6   8   2  145.49   18.50
  -6   8   2  162.98    8.80
  -2  -6   2  160.68    9.90
  -2  -6   2  228.58   31.20
  -6   8   2  162.88    9.80
   3   5  -2  216.38   11.90
  -8   3  -2  221.68    9.10
   3   5  -2  160.48   26.80
   3   5  -2  229.58   12.10
  -8   3  -2  219.88   12.90
  -8   3  -2  233.88    9.60
   3   5  -2  218.88   11.40
   5  -8  -2  235.78   10.50
  -3  -5   2  227.98   10.60
   8  -3   2  209.18   18.40
  -3  -5   2  219.18   11.60
   8  -3   2  226.88   19.00
  -5   8   2  210.88   11.00
  -5   8   2  208.98   23.50
  -5   8   2  216.08   10.80
  -5   8   2  201.08   10.60
  -3  -5   2  223.38   11.90
  -5   8   2  204.78   25.50
   4   4  -2   28.10    4.50
   4  -8  -2   24.60    2.80
  -8   4  -2   29.40    5.60
   4   4  -2   24.70    3.90
  -8   4  -2   29.70    2.90
  -8   4  -2   18.90    8.20
   4   4  -2   26.20    4.20
   4   4  -2   23.80   16.10
   4  -8  -2   24.60    3.80
  -8   4  -2   32.90    3.00
  -8   4  -2   29.40    2.60
  -4  -4   2   36.70    4.40
  -4   8   2   43.60    4.70
  -4  -4   2   39.10    4.50
  -4   8   2   57.19   16.30
  -4  -4   2   68.09   20.60
  -4   8   2    6.60   13.30
   8  -4   2   30.30    9.30
  -4  -4   2   28.60    5.20
  -4   8   2   37.00    4.80
  -4   8   2   41.50    5.30
  -8   5  -2  209.78    8.50
   3  -8  -2  228.38   11.50
   5   3  -2  213.88   10.90
   5   3  -2  177.58   26.20
  -8   5  -2  232.68    9.20
   5   3  -2  216.38   11.40
   5   3  -2  228.38   11.60
  -8   5  -2  234.28   13.30
   3  -8  -2  230.58    9.80
   5   3  -2  212.58   10.10
  -5  -3   2  224.68   11.10
  -5  -3   2  217.88   10.70
  -3   8   2  234.68   27.30
  -3   8   2  208.88   11.30
  -3   8   2  212.48   11.90
   8  -5   2  176.58   16.70
  -3   8   2  218.58   11.60
  -5  -3   2  239.18   30.00
  -5  -3   2  218.58   11.40
  -3   8   2  184.18   28.00
  -8   6  -2  169.38   11.40
  -8   6  -2  172.68    7.20
   6   2  -2  153.68    9.50
  -8   6  -2  166.88    8.50
   6   2  -2  177.88   26.00
  -8   6  -2  173.48   22.60
   6   2  -2  176.28   13.20
   2  -8  -2  175.28   10.20
  -6  -2   2  172.68    9.30
  -6  -2   2  157.98    9.30
  -2   8   2  168.68   10.50
  -2   8   2  200.68   29.20
  -2   8   2  185.88   29.50
  -2   8   2  165.68   10.10
  -6  -2   2  167.58    9.30
  -2   8   2  163.28   10.60
  -6  -2   2  164.38    8.90
  -8   7  -2   97.59    5.30
  -8   7  -2   95.99    5.80
  -8   7  -2   92.79   15.60
   1  -8  -2   92.89    6.70
  -8   7  -2   95.39    6.10
  -8   7  -2  115.89    9.50
   1  -8  -2   88.29    7.50
   7   1  -2   90.39    6.90
   7   1  -2   96.59   18.60
  -8   7  -2  107.59    6.60
  -1   8   2   87.49    7.70
  -7  -1   2  108.49    7.30
  -1   8   2  115.69   24.70
  -1   8   2  100.59    8.20
  -1   8   2   85.69   27.20
  -7  -1   2   98.29    6.30
  -1   8   2   96.79    8.30
  -7  -1   2  114.39    7.30
  -7  -1   2   95.89    6.70
  -8   8  -2    4.60    1.60
   8   0  -2   16.00   12.60
  -8   8  -2   13.20   13.00
   0  -8  -2    5.80    1.70
  -8   8  -2    7.90    2.80
   0  -8  -2    5.50    3.00
  -8   8  -2    3.90    1.50
   8   0  -2    5.40    2.10
   8   0  -2    5.70    2.50
  -8   8  -2    6.20    2.50
   8   0  -2    8.70    3.10
  -8   0   2    9.80    2.90
   0   8   2   33.10   22.30
  -8   0   2    6.40    1.90
  -8   0   2    2.50    2.30
   0   8   2  -32.20   26.40
  -8   0   2    7.30    2.50
   0   8   2    5.80    3.20
   0   8   2    5.40    3.30
  -9   3  -2   13.40    2.50
   3   6  -2   18.20    4.10
   3   6  -2   19.40   22.60
  -9   3  -2   14.80    2.10
  -3  -6   2   18.70    3.60
   9  -3   2  -14.70   10.40
  -6   9   2   17.30    3.50
   9  -3   2    7.20   10.50
  -3  -6   2   68.09   26.40
  -3  -6   2   17.70    4.00
  -6   9   2   13.30    3.20
  -6   9   2   62.09   20.70
  -6   9   2   16.30    3.60
   4   5  -2  100.19    7.40
   4   5  -2  136.99   28.20
  -9   4  -2  102.99    5.50
  -9   4  -2  102.19    4.70
   4   5  -2   94.99    8.10
  -9   4  -2  120.59   10.60
   5  -9  -2  110.29    7.10
  -5   9   2   91.49    7.50
  -5   9   2   97.79    7.60
  -5   9   2  132.79   24.70
   9  -4   2   76.89   10.90
  -5   9   2  104.09   21.70
  -4  -5   2  100.59    7.70
   9  -4   2   96.99   12.10
  -5   9   2  103.59    7.40
   4  -9  -2  103.59    7.50
   5   4  -2  101.09    7.00
  -9   5  -2   96.79    4.50
   5   4  -2   95.89   23.60
  -9   5  -2  109.99    9.40
   5   4  -2  103.19    8.20
  -4   9   2  109.19    8.10
   9  -5   2   86.59    9.40
  -4   9   2   75.59   22.40
  -5  -4   2   92.69    7.00
  -4   9   2  109.09    8.00
  -5  -4   2  111.79   25.80
  -4   9   2   80.69   21.90
  -4   9   2  103.19   10.80
  -5  -4   2  103.99    7.50
  -9   6  -2   10.00    1.50
  -9   6  -2   17.60    1.90
   6   3  -2   21.70   19.80
   3  -9  -2   15.00    3.60
   6   3  -2   16.10    4.70
  -6  -3   2   14.00    3.30
   9  -6   2    6.20    5.70
  -6  -3   2   39.60   25.10
  -3   9   2   14.60    3.70
  -3   9   2   21.90    4.30
  -3   9   2    0.50   24.90
  -3   9   2   19.90    4.40
  -6  -3   2   11.80    2.70
  -6  -3   2   14.50    3.80
  -3   9   2   51.09   19.00
   0   0  -3   -0.80    0.70
   0   0  -3   -5.20    4.00
   0   0  -3    0.50    1.60
   0   0  -3   -0.80    1.10
   0   0  -3   -0.10    1.00
   0   0   3   -0.30    1.10
   0   0   3   -0.60    1.50
   0   0   3    3.60    5.00
   0   0   3   -0.80    1.00
   0   0   3    1.10    1.20
   1  -1  -3  916.41   30.90
   1  -1  -3  964.40   32.20
   0   1  -3  912.51   30.20
   0   1  -3  960.00   32.90
   0   1  -3  940.11   42.40
  -1   0  -3  956.80   32.50
   0   1  -3  938.61   31.10
  -1   0  -3  963.30   47.10
  -1   0  -3  935.71   30.30
  -1   0  -3  963.80   31.00
  -1   0  -3  913.21   31.20
   1  -1  -3  955.50   29.90
   1  -1  -3  987.10   29.40
  -1   0  -3  933.81   30.20
   1  -1  -3 1008.10   41.60
   1   0   3 1008.90   30.50
  -1   1   3  986.90   30.30
  -1   1   3  974.50   42.00
   1   0   3  846.12   32.20
   0  -1   3  970.10   31.30
   1   0   3  959.60   31.20
   0  -1   3  931.71   31.20
   0  -1   3  963.50   43.20
   0  -1   3  974.30   30.30
   1   0   3  998.20   42.90
  -1   1   3  872.21   32.10
   1   0  -3  949.01   30.20
   0  -1  -3  947.41   32.20
   0  -1  -3  975.60   41.70
   0  -1  -3  897.61   31.10
  -1   1  -3  969.80   31.20
  -1   1  -3  943.01   31.20
   1   0  -3  924.41   30.90
   0  -1  -3  946.81   30.20
   1   0  -3  937.71   32.40
   1   0  -3  970.00   41.40
   1   0  -3  972.90   29.60
  -1   1  -3  955.70   32.80
  -1   1  -3  916.81   45.90
   0  -1  -3 1003.50   30.60
   0  -1  -3  956.00   30.00
  -1   1  -3  920.61   30.20
  -1   0   3  956.20   30.10
   1  -1   3  875.61   32.50
   0   1   3  968.70   30.50
   1  -1   3 1011.70   30.50
   1  -1   3  981.90   42.90
   1  -1   3  985.70   31.40
  -1   0   3  907.71   31.00
   0   1   3  988.30   41.90
  -1   0   3 1030.50   43.00
   0   1   3  855.11   32.10
   1  -1   3  966.50   31.30
  -1   0   3  970.50   31.20
  -1   0   3  890.91   32.40
  -1  -1  -3    2.20    1.10
   2  -1  -3    0.20    1.20
   2  -1  -3    0.70    0.90
  -1  -1  -3   -0.10    1.60
   2  -1  -3    3.80    4.60
  -1   2  -3    0.80    1.60
  -1  -1  -3    0.50    4.90
  -1   2  -3    4.90    1.70
   2  -1  -3   -2.10    1.70
  -1   2  -3   -1.90    0.90
  -1   2  -3    2.30    2.10
  -1  -1  -3   -0.20    1.40
  -1  -1  -3   -1.10    1.40
   1  -2   3   -0.50    0.80
  -2   1   3    0.30    1.70
   1   1   3   -6.50    4.20
   1   1   3   -0.90    1.70
   1  -2   3   -0.40    1.50
   1   1   3    1.50    1.00
   1  -2   3    0.40    5.20
  -2   1   3   -2.90    4.20
   1  -2   3    0.50    1.30
   1   1   3   -1.20    1.30
  -2   1   3   -0.90    1.10
  -2   1   3   -0.80    0.90
  -2   1   3    0.10    0.90
  -1   3  -3  203.48    8.30
  -2  -1  -3  205.28   17.60
  -1   3  -3  178.38   17.70
   3  -2  -3  173.28   14.40
   3  -2  -3  198.08    9.10
  -2  -1  -3  202.48    9.90
  -2  -1  -3  204.58    9.50
  -2  -1  -3  179.78    9.10
  -2  -1  -3  194.48    8.40
  -1   3  -3  199.58    9.10
  -1   3  -3  182.08   10.50
   3  -2  -3  195.18    8.20
   3  -2  -3  201.18    7.70
  -1   3  -3  203.88    9.40
   1  -3   3  184.68    8.90
   1  -3   3  187.48    8.10
   2   1   3  195.88   10.10
   2   1   3  196.78    8.60
   2   1   3  179.08    9.10
   1  -3   3  193.68    9.00
  -3   2   3  176.58    9.20
   2   1   3  212.88   18.00
  -3   2   3  180.08    7.60
   1  -3   3  190.48   18.30
  -3   2   3  180.98   14.90
  -3   2   3  193.78    7.60
   2  -2  -3 2025.80   71.39
  -2   0  -3 1961.20   59.69
  -2   0  -3 1936.51   73.19
  -2   0  -3 1994.10   60.99
   0   2  -3 1917.81   59.69
   0   2  -3 1987.00   60.79
   0   2  -3 1981.10   74.99
   2  -2  -3 1897.11   59.99
  -2   0  -3 1990.50   61.89
  -2   0  -3 1852.51   60.59
   0   2  -3 1908.31   62.59
   0   2  -3 1910.71   60.59
  -2   2   3 1857.51   61.29
   0  -2   3 1965.00   75.59
   0  -2   3 1877.31   60.59
   2   0   3 1789.72   61.79
   0  -2   3 2101.29   60.99
   2   0   3 1979.40   73.09
  -2   2   3 1970.00   71.69
  -2   2   3 1905.41   59.29
  -2   1  -3   -1.50    1.50
   1  -2  -3   -0.80    4.30
   1  -2  -3    1.30    1.40
   1   1  -3   -0.50    0.90
   1  -2  -3    2.60    1.20
   1  -2  -3   -1.00    0.80
   1   1  -3    5.30    1.90
  -2   1  -3   -1.90    1.50
  -2   1  -3   -1.60    1.80
  -2   1  -3    1.40    5.10
  -2   1  -3    0.20    0.90
   1  -2  -3   -0.70    1.50
   1   1  -3    3.20    2.10
   1   1  -3    2.30    5.20
   2  -1   3    0.10    1.30
   2  -1   3   -0.60    1.90
   2  -1   3    1.10    1.40
  -1   2   3    0.70    1.20
  -1  -1   3    0.20    1.10
  -1   2   3    4.80    5.10
  -1   2   3    0.30    1.60
  -1   2   3    1.70    1.10
   2  -1   3   -1.10    4.80
  -1  -1   3    2.60    1.20
   2  -1   3   -3.70    1.30
  -1  -1   3    0.60    1.50
  -1  -1   3   -2.00    5.40
  -2   2  -3 1922.21   61.39
  -2   2  -3 1871.81   59.49
   2   0  -3 1911.11   60.79
   0  -2  -3 1897.31   71.99
   2   0  -3 1910.71   71.19
   2   0  -3 1915.81   58.59
   0  -2  -3 1838.72   59.79
   0  -2  -3 1935.31   60.59
  -2   2  -3 1855.41   58.59
  -2   2  -3 1929.11   72.39
   2  -2   3 1865.61   72.69
   0   2   3 1998.40   59.09
  -2   0   3 1994.90   59.39
   0   2   3 1835.72   58.79
   0   2   3 1821.72   60.79
   0   2   3 1953.60   72.89
  -2   0   3 1848.72   59.19
   2  -2   3 1945.81   59.49
  -2   0   3 1957.40   72.79
   3  -1  -3  189.88    7.90
  -1  -2  -3  197.18    9.10
  -2   3  -3  196.98    9.00
  -1  -2  -3  186.78   17.40
  -2   3  -3  204.18    9.30
  -2   3  -3  197.58   18.20
  -2   3  -3  184.38    8.10
  -1  -2  -3  192.98    8.30
   3  -1  -3  221.58   16.00
   3  -1  -3  195.48    9.30
   3  -1  -3  200.18    8.30
  -2   3  -3  188.98   10.40
  -1  -2  -3  199.78    9.80
  -3   1   3  190.38   16.70
   2  -3   3  184.98    8.80
   2  -3   3  190.58    8.80
   1   2   3  183.98    8.90
   2  -3   3  160.28   17.10
   1   2   3  163.68   19.10
  -3   1   3  180.38    8.30
   1   2   3  179.78    9.80
   1   2   3  206.28    8.80
  -3   1   3  186.88    7.80
   2  -3   3  189.98    8.00
  -3   1   3  183.28    8.30
  -2  -2  -3    1.80    1.80
  -2   4  -3    1.70    2.00
   4  -2  -3    0.40    1.60
  -2  -2  -3    4.00    6.50
  -2  -2  -3    0.10    2.00
  -2   4  -3   -2.60    1.60
   4  -2  -3   -1.00    0.90
  -2  -2  -3   -0.10    1.00
   4  -2  -3    5.90    5.30
  -2   4  -3    0.10    1.10
  -2   4  -3    2.00    1.60
   4  -2  -3    2.10    1.20
  -2   4  -3    4.70    7.80
   2   2   3    1.90    1.90
   2  -4   3    1.60    1.50
   2   2   3   -0.70    1.50
  -4   2   3    0.50    1.00
  -4   2   3   -5.20    5.10
   2   2   3    0.40    1.80
   2  -4   3   -6.20    7.00
   2  -4   3    0.40    1.70
   2   2   3    3.60    5.00
  -2   5  -3  389.36   19.40
  -3  -2  -3  453.95   35.10
  -2   5  -3  431.26   15.90
  -3  -2  -3  451.35   18.20
   5  -3  -3  424.86   15.10
   5  -3  -3  436.06   15.70
   5  -3  -3  437.96   22.80
   5  -3  -3  432.16   15.00
  -3  -2  -3  417.56   16.30
  -2   5  -3  428.06   17.40
  -2   5  -3  443.16   17.70
  -3  -2  -3  454.95   19.50
   2  -5   3  444.06   17.30
   3   2   3  394.06   28.50
  -5   3   3  423.96   15.00
   2  -5   3  448.06   17.20
   3   2   3  435.76   17.90
  -5   3   3  455.25   24.60
   2  -5   3  459.55   32.30
   2  -5   3  419.36   15.70
   3   2   3  415.86   18.30
   3   2   3  450.05   16.80
  -5   3   3  431.66   14.80
   4  -3  -3  771.22   24.90
  -3  -1  -3  756.22   39.60
   4  -3  -3  772.72   34.50
   4  -3  -3  775.12   26.20
  -1   4  -3  778.12   26.20
  -3  -1  -3  813.22   28.10
  -1   4  -3  800.72   27.60
  -3  -1  -3  765.52   26.20
  -3  -1  -3  803.42   28.10
  -1   4  -3  741.33   29.40
  -1   4  -3  786.72   27.30
  -1   4  -3  772.62   42.30
   4  -3  -3  789.02   25.60
  -4   3   3  757.82   25.00
   3   1   3  764.32   28.40
   1  -4   3  780.52   25.90
   1  -4   3  723.03   41.20
  -4   3   3  770.22   24.80
   3   1   3  791.22   28.00
   1  -4   3  811.52   27.40
   3   1   3  778.42   26.40
   3   1   3  786.92   39.50
   1  -4   3  769.62   27.20
  -3   0  -3  570.64   20.80
   3  -3  -3  549.65   17.90
   0   3  -3  570.24   20.20
  -3   0  -3  549.25   20.90
   0   3  -3  563.74   19.20
   3  -3  -3  573.84   28.60
  -3   0  -3  537.85   19.00
   3  -3  -3  576.34   19.90
   0   3  -3  564.54   20.30
   0   3  -3  514.45   21.80
   0   3  -3  541.65   32.60
  -3   0  -3  571.44   31.30
  -3   0  -3  539.85   20.00
   3  -3  -3  542.65   19.10
   3   0   3  534.65   30.00
   0  -3   3  573.34   20.20
  -3   3   3  531.45   17.80
   0  -3   3  589.64   21.90
  -3   3   3  516.75   28.20
  -3   3   3  531.85   20.30
   3   0   3  515.55   20.50
  -3   3   3  529.45   18.50
   3   0   3  552.24   19.10
   0  -3   3  582.84   19.20
   3   0   3  531.25   22.90
   0  -3   3  494.05   31.80
  -3   1  -3  202.38    8.30
  -3   1  -3  211.18   10.00
   2  -3  -3  191.48    9.10
   2  -3  -3  195.88    7.20
  -3   1  -3  193.78    9.80
   2  -3  -3  188.98    8.70
   1   2  -3  192.88    8.30
   1   2  -3  204.28    9.10
  -3   1  -3  191.28    8.90
  -3   1  -3  202.18   16.90
   1   2  -3  209.38    9.20
   2  -3  -3  221.58   16.80
   1   2  -3  199.08   18.30
   1   2  -3  186.58   10.30
  -1  -2   3  190.88   18.20
  -2   3   3  190.88   15.90
   3  -1   3  159.68   15.90
  -1  -2   3  181.58    9.00
   3  -1   3  197.38    8.10
   3  -1   3  179.28    9.80
  -1  -2   3  190.98    8.20
  -2   3   3  174.68    9.40
  -1  -2   3  200.38    9.00
  -2   3   3  181.68    8.00
   3  -1   3  192.58    8.70
  -2   3   3  179.38    7.20
  -3   2  -3  197.48    8.30
   1  -3  -3  206.78    9.60
   2   1  -3  199.38    7.50
  -3   2  -3  200.98    9.70
   2   1  -3  182.88    8.20
  -3   2  -3  222.38   17.90
   1  -3  -3  202.98    7.30
  -3   2  -3  191.58    8.80
  -3   2  -3  196.88   10.10
   1  -3  -3  177.38   16.40
   1  -3  -3  190.78    7.90
   2   1  -3  195.28    8.70
   2   1  -3  176.98    9.90
   2   1  -3  178.78   16.60
   1  -3  -3  203.58    8.10
   3  -2   3  176.18    8.60
  -1   3   3  188.58    8.10
  -1   3   3  209.08   17.10
   3  -2   3  167.78    9.60
   3  -2   3  179.98    8.50
  -1   3   3  183.18    8.20
   3  -2   3  174.58   15.90
   3  -2   3  185.78    7.80
  -2  -1   3  194.28   17.70
  -2  -1   3  183.58    8.70
  -1   3   3  176.58    9.60
  -2  -1   3  193.48    8.70
  -2  -1   3  195.18    8.20
  -3   3  -3  580.84   31.80
   3   0  -3  575.34   19.50
   3   0  -3  572.04   18.20
   3   0  -3  584.24   30.80
  -3   3  -3  549.15   21.80
  -3   3  -3  577.14   20.30
   3   0  -3  563.94   19.60
   0  -3  -3  531.95   19.30
   0  -3  -3  563.74   31.80
   0  -3  -3  603.24   21.40
   0  -3  -3  564.94   19.90
  -3   3  -3  593.44   20.60
  -3   3  -3  559.64   19.30
   3  -3   3  571.24   20.20
   3  -3   3  516.75   31.10
   0   3   3  552.74   19.90
   0   3   3  553.44   31.60
  -3   0   3  527.35   19.70
  -3   0   3  564.64   19.70
   0   3   3  520.85   21.30
   3  -3   3  556.44   18.90
  -3   0   3  572.84   19.30
  -3   0   3  552.74   30.40
   3  -3   3  559.14   19.80
   0   3   3  555.84   20.00
  -3   4  -3  760.82   27.10
  -3   4  -3  813.92   27.60
  -1  -3  -3  802.52   28.40
  -3   4  -3  787.12   29.20
   4  -1  -3  737.93   27.20
  -3   4  -3  765.72   40.50
  -1  -3  -3  769.42   26.50
  -3   4  -3  747.03   29.10
  -1  -3  -3  787.42   41.00
  -1  -3  -3  791.92   27.60
   4  -1  -3  783.62   26.10
   4  -1  -3  798.02   26.10
   4  -1  -3  768.22   36.00
   3  -4   3  827.82   27.40
   3  -4   3  832.42   41.80
  -4   1   3  763.72   25.90
  -4   1   3  804.02   26.30
   1   3   3  833.82   41.40
   1   3   3  785.22   27.10
  -4   1   3  878.41   43.20
  -4   1   3  778.82   26.40
   3  -4   3  800.42   25.90
   1   3   3  794.82   27.60
   3  -4   3  800.42   27.00
  -3   5  -3  453.25   17.30
  -3   5  -3  429.66   15.90
  -3   5  -3  410.76   20.70
  -3   5  -3  460.25   31.40
  -2  -3  -3  451.35   18.00
   5  -2  -3  440.36   15.30
  -2  -3  -3  446.16   31.10
  -2  -3  -3  452.45   16.70
   5  -2  -3  408.96   16.00
  -2  -3  -3  466.95   18.40
   5  -2  -3  435.36   23.50
  -3   5  -3  424.06   17.40
   5  -2  -3  445.56   15.70
   2   3   3  414.06   16.70
  -5   2   3  417.96   15.50
  -5   2   3  450.45   25.60
   3  -5   3  417.16   18.10
   3  -5   3  464.45   17.30
   2   3   3  447.86   18.80
   2   3   3  437.46   17.80
   2   3   3  392.36   28.90
  -5   2   3  409.66   15.40
  -5   2   3  431.76   15.80
   3  -5   3  421.66   30.80
   6  -3  -3   -0.10    0.80
  -3   6  -3   -0.60    1.40
  -3   6  -3    6.30   10.90
   6  -3  -3   -1.60    1.20
  -3   6  -3   -1.10    2.20
  -3  -3  -3    1.00    1.20
  -3  -3  -3   -1.70    1.90
  -3   6  -3   -1.20    2.70
  -3  -3  -3   -2.80    2.20
   6  -3  -3    1.50    1.20
   6  -3  -3   -0.20    5.30
   3  -6   3    1.30    1.90
   3  -6   3   -1.80    1.70
   3  -6   3   14.90   11.50
  -6   3   3   -0.30    1.30
   3   3   3    2.30    9.40
   3   3   3    1.80    2.40
  -6   3   3   -5.40    6.00
   3   3   3    2.50    2.20
   3   3   3    3.80    2.40
  -4  -3  -3  151.68    8.50
  -3   7  -3  152.48   26.10
  -4  -3  -3  146.49    9.30
   7  -4  -3  138.29    4.90
  -3   7  -3  139.69    7.30
  -3   7  -3  131.69    8.90
   7  -4  -3  156.48   10.00
   7  -4  -3  134.09    4.90
  -4  -3  -3  154.28   10.00
  -3   7  -3  130.89    8.80
  -7   4   3  141.99    6.90
   4   3   3  129.69   21.50
  -7   4   3  148.79   11.20
   3  -7   3  145.19    8.70
  -7   4   3  152.78    6.90
   3  -7   3  145.69    8.50
   3  -7   3  125.19   25.90
  -7   4   3  140.79    6.10
   4   3   3  150.58    8.50
   4   3   3  158.48   26.00
   4   3   3  141.99   10.00
   6  -4  -3  231.88    8.80
   6  -4  -3  235.28   15.80
  -4  -2  -3  220.98   10.70
  -2   6  -3  238.68   12.00
   6  -4  -3  240.08    9.40
   6  -4  -3  232.78    9.10
  -4  -2  -3  234.08   27.20
  -4  -2  -3  242.38   12.20
  -4  -2  -3  248.48   12.80
  -2   6  -3  262.07   12.20
  -2   6  -3  228.08   28.60
  -2   6  -3  233.18   10.30
   2  -6   3  278.57   31.60
   2  -6   3  247.28   10.30
   4   2   3  241.48   11.00
  -6   4   3  242.98    9.20
   4   2   3  227.48   12.30
   4   2   3  268.17   24.40
   2  -6   3  244.68   11.70
   2  -6   3  251.07   11.90
  -6   4   3  236.98    9.30
  -6   4   3  237.98   17.10
  -4  -1  -3   17.50    9.60
   5  -4  -3   21.90    2.60
  -1   5  -3   27.80    4.00
  -4  -1  -3   23.60    4.10
   5  -4  -3   28.30    2.30
   5  -4  -3   22.70    2.40
  -1   5  -3   25.30    3.10
  -4  -1  -3   27.40    3.50
  -1   5  -3   28.00   12.40
  -1   5  -3   25.40    4.20
   5  -4  -3   26.20    7.40
  -5   4   3   26.00    3.50
   1  -5   3   28.70    3.40
   1  -5   3   24.60    3.80
  -5   4   3   21.10    2.10
  -5   4   3   38.60    9.00
   1  -5   3   39.70   13.60
  -5   4   3   24.00    2.40
   4   1   3   25.20    3.50
   4   1   3   27.00    4.50
   4   1   3   26.90    4.40
   4   1   3   29.50   10.30
   1  -5   3   27.10    4.20
   4  -4  -3  447.66   28.90
  -4   0  -3  426.76   28.70
  -4   0  -3  478.75   18.90
   0   4  -3  499.75   33.00
  -4   0  -3  496.35   18.70
   0   4  -3  476.45   16.90
   4  -4  -3  465.55   15.00
   4  -4  -3  492.05   17.00
  -4   0  -3  460.25   17.70
   0   4  -3  451.25   18.00
   0   4  -3  474.85   17.60
  -4   0  -3  467.45   16.70
   0   4  -3  443.06   17.80
  -4   4   3  466.95   15.00
   4   0   3  433.46   28.00
  -4   4   3  427.26   24.90
   4   0   3  447.06   18.60
  -4   4   3  430.46   14.20
   0  -4   3  410.56   31.30
   0  -4   3  480.45   16.80
   4   0   3  409.26   18.30
   4   0   3  445.36   16.50
  -4   4   3  438.26   17.50
  -4   4   3  447.76   15.90
   0  -4   3  457.95   17.80
   4   0   3  443.26   16.90
   0  -4   3  451.85   17.90
   1   3  -3  775.12   26.20
  -4   1  -3  773.12   25.70
   1   3  -3  715.73   40.90
   3  -4  -3  770.52   36.50
  -4   1  -3  758.22   26.60
  -4   1  -3  806.42   27.80
   1   3  -3  789.02   27.00
  -4   1  -3  736.53   37.80
   1   3  -3  787.82   26.10
   3  -4  -3  746.13   26.20
  -4   1  -3  807.72   28.10
   3  -4  -3  771.62   24.00
   1   3  -3  755.42   26.90
  -3   4   3  771.62   24.50
   4  -1   3  765.92   38.20
  -3   4   3  750.42   27.20
  -3   4   3  799.02   37.20
  -1  -3   3  802.92   27.10
  -1  -3   3  858.41   43.80
   4  -1   3  715.63   27.60
   4  -1   3  746.13   25.30
  -1  -3   3  772.92   25.80
   4  -1   3  748.53   25.80
  -3   4   3  747.73   25.40
  -1  -3   3  774.32   27.10
   2  -4  -3    0.60    1.60
   2   2  -3   -5.40    6.30
   2   2  -3    0.80    1.40
  -4   2  -3    0.70    1.90
   2   2  -3    1.90    2.30
   2  -4  -3    3.30    6.40
  -4   2  -3   -1.60    1.10
   2   2  -3   -0.10    1.60
   2   2  -3   -0.10    1.30
  -4   2  -3   -1.50    1.80
   2  -4  -3    0.20    0.80
   2   2  -3   -0.70    1.10
  -4   2  -3    1.00    5.80
  -4   2  -3   -0.20    1.20
   2  -4  -3    0.10    1.20
   4  -2   3    0.90    1.70
   4  -2   3   -1.90    1.20
  -2   4   3    1.40    1.80
  -2  -2   3   -0.10    7.50
   4  -2   3    2.00    2.20
  -2   4   3   -0.20    1.10
  -2   4   3    1.70    5.90
  -2  -2   3    0.40    1.10
  -2  -2   3   -0.90    1.30
  -2   4   3    1.80    1.30
   1  -4  -3  835.62   28.00
  -4   3  -3  783.22   26.60
   3   1  -3  680.23   27.80
  -4   3  -3  799.52   28.60
   1  -4  -3  788.52   26.20
   3   1  -3  744.13   38.40
   1  -4  -3  779.32   25.80
  -4   3  -3  803.32   26.20
   3   1  -3  752.22   25.20
   1  -4  -3  795.22   24.60
  -4   3  -3  777.92   28.20
   1  -4  -3  777.32   39.70
   3   1  -3  785.32   26.60
  -4   3  -3  771.12   38.80
   3   1  -3  799.02   26.40
  -1   4   3  756.82   38.80
   4  -3   3  782.72   26.00
   4  -3   3  763.22   26.60
  -3  -1   3  798.52   26.70
  -3  -1   3  751.52   40.10
   4  -3   3  824.32   25.40
  -1   4   3  716.73   27.90
  -3  -1   3  782.72   26.10
  -1   4   3  748.63   26.20
  -3  -1   3  790.32   26.90
  -1   4   3  799.22   26.70
  -4   4  -3  432.46   28.20
  -4   4  -3  455.55   16.40
   0  -4  -3  460.05   16.70
   4   0  -3  437.36   18.00
  -4   4  -3  468.15   17.60
   0  -4  -3  457.25   17.40
   0  -4  -3  510.15   18.90
   4   0  -3  460.75   16.70
  -4   4  -3  485.15   17.40
   0  -4  -3  456.85   30.60
   4   0  -3  461.65   15.20
  -4   4  -3  462.75   19.10
   4   0  -3  463.55   16.70
  -4   0   3  414.66   27.80
   4  -4   3  443.66   17.10
   0   4   3  464.25   19.40
   0   4   3  459.15   17.50
  -4   0   3  436.46   16.90
  -4   0   3  437.26   16.40
   4  -4   3  455.35   15.80
   4  -4   3  432.16   16.50
   0   4   3  447.76   17.50
   0   4   3  448.56   29.00
  -4   0   3  442.36   16.60
  -4   5  -3   15.80    5.60
  -4   5  -3   17.80    2.70
  -1  -4  -3   23.50    4.00
  -1  -4  -3   24.90    3.40
   5  -1  -3   23.70    8.10
  -4   5  -3   26.00   10.10
  -4   5  -3   28.30    4.10
   5  -1  -3   30.40    2.90
   5  -1  -3   21.30    3.50
  -1  -4  -3   19.40   11.10
   5  -1  -3   22.60    3.10
  -1  -4  -3   30.90    4.40
  -4   5  -3   23.60    3.50
  -5   1   3   23.30    3.30
   1   4   3   22.90    4.20
   4  -5   3   21.90    3.40
   4  -5   3   23.10    2.60
   1   4   3   39.20   11.30
  -5   1   3   27.40    3.20
  -5   1   3   24.50    2.80
   1   4   3   25.80    3.80
   4  -5   3   26.60    3.60
   1   4   3   20.90    3.90
  -4   6  -3  253.77   12.00
  -2  -4  -3  229.78   12.10
  -4   6  -3  239.58   27.20
   6  -2  -3  214.18   16.60
   6  -2  -3  233.08   10.90
  -2  -4  -3  243.98   12.40
   6  -2  -3  233.98    9.30
   6  -2  -3  244.48   10.30
  -4   6  -3  235.08   11.30
  -4   6  -3  222.18   13.00
  -4   6  -3  241.68   10.20
   2   4   3  226.48   23.90
   4  -6   3  253.17   11.40
   2   4   3  268.17   12.00
  -6   2   3  236.98   19.20
   2   4   3  245.38   30.30
   4  -6   3  284.77   25.80
  -6   2   3  226.78    9.50
  -6   2   3  242.58   10.20
   2   4   3  226.08   12.70
  -6   2   3  236.38   10.20
   2   4   3  226.58   12.10
   4  -6   3  240.08   11.00
   4  -6   3  265.57   10.00
  -3  -4  -3  149.19    9.70
  -4   7  -3  124.19    9.90
  -4   7  -3  125.99   21.70
  -3  -4  -3  147.49    7.70
  -4   7  -3  132.49    7.10
  -3  -4  -3  149.59    9.60
  -4   7  -3  147.39    9.20
  -4   7  -3  160.28    9.10
   7  -3  -3  144.19    5.70
   7  -3  -3  111.89   11.20
   3   4   3  153.48    8.90
   4  -7   3  151.08    8.60
   3   4   3  151.78   22.30
   3   4   3  125.59   25.10
   3   4   3  151.38   11.70
   4  -7   3  155.78   24.00
  -7   3   3  136.29    7.00
   3   4   3  135.19    9.50
   4  -7   3  153.88    8.20
  -7   3   3  153.08   13.20
  -4   8  -3   -1.80   17.50
  -4   8  -3    2.00    2.30
  -4  -4  -3    2.10    2.90
  -4  -4  -3    2.20    2.00
  -4   8  -3    1.10    2.70
  -4   8  -3    0.40    1.30
  -4  -4  -3    0.90    1.80
  -4   8  -3    5.50    3.10
  -8   4   3    0.70    1.30
   4   4   3    1.80    2.40
   4   4   3    1.40    2.80
   4   4   3    7.70   19.50
  -8   4   3    1.50    1.20
   4   4   3    2.70   15.80
   4  -8   3   24.40   21.60
  -3   8  -3  250.67   10.90
  -3   8  -3  242.18   13.20
  -3   8  -3  268.67   34.70
  -5  -3  -3  251.37   14.40
  -5  -3  -3  231.68   11.60
  -5  -3  -3  241.88   12.10
  -3   8  -3  248.38   13.10
   3  -8   3  230.78   13.40
   3  -8   3  238.08   33.60
   5   3   3  233.98   11.70
   3  -8   3  245.18   12.70
  -8   5   3  237.78    9.20
   5   3   3  208.88   31.70
  -2   7  -3   14.20    3.40
  -2   7  -3   17.10    3.60
  -5  -2  -3   12.30    3.20
   7  -5  -3   12.90    1.00
   7  -5  -3   12.60    1.00
  -5  -2  -3   16.60    3.40
  -2   7  -3    0.50   15.40
  -5  -2  -3   14.20    4.10
  -2   7  -3   14.20    2.60
   2  -7   3   11.40    3.20
   5   2   3   12.50    3.50
  -7   5   3   13.80    1.90
   2  -7   3   12.70    2.50
  -7   5   3   10.40    5.70
   5   2   3   35.40   14.90
   2  -7   3   -2.40   16.10
  -7   5   3   16.00    5.80
  -7   5   3   11.20    1.90
   5   2   3   28.30   12.60
   2  -7   3   21.60    3.90
   5   2   3   16.30    4.30
  -5  -1  -3  418.96   31.30
  -1   6  -3  440.46   18.10
  -1   6  -3  415.06   36.10
  -1   6  -3  400.36   17.70
  -5  -1  -3  428.16   17.80
  -5  -1  -3  425.56   18.70
  -5  -1  -3  407.76   16.30
  -1   6  -3  429.96   16.10
  -6   5   3  421.36   14.80
   5   1   3  439.76   30.30
   1  -6   3  445.96   15.90
   1  -6   3  488.35   37.90
  -6   5   3  388.36   15.50
   5   1   3  394.16   19.90
  -6   5   3  412.26   23.60
  -6   5   3  392.46   13.00
   1  -6   3  447.96   17.90
  -6   5   3  390.56   13.00
   5   1   3  409.96   16.00
   5  -5  -3   47.70    3.50
  -5   0  -3   45.70    4.70
  -5   0  -3   46.10    4.00
   5  -5  -3   30.80    8.40
  -5   0  -3   44.30    4.50
   0   5  -3   53.49    5.30
   5  -5  -3   47.90    3.80
   0   5  -3   36.20   13.80
  -5   0  -3   56.29   13.60
  -5   0  -3   48.10    6.10
   0   5  -3   47.60    4.80
   0   5  -3   44.80    4.00
   0   5  -3   42.20    4.60
   5   0   3   40.80    4.10
  -5   5   3   43.30    4.10
   0  -5   3   57.39   17.80
   5   0   3   44.10    5.90
  -5   5   3   43.70    3.50
  -5   5   3   41.90    2.60
   0  -5   3   45.70    4.80
   0  -5   3   44.40    4.00
   5   0   3   46.70    4.00
   5   0   3   44.30    5.80
   0  -5   3   39.60    4.50
  -5   1  -3   25.20    4.50
   1   4  -3   22.40    3.80
   1   4  -3   30.30   13.10
  -5   1  -3    4.90    8.40
   4  -5  -3   11.90    8.30
   4  -5  -3   20.10    3.00
   1   4  -3   25.90    3.40
   4  -5  -3   27.30    3.10
   1   4  -3   23.80    3.60
  -5   1  -3   22.40    4.40
  -5   1  -3   26.70    3.70
  -5   1  -3   22.60    3.20
   1   4  -3   24.30    4.10
  -4   5   3   22.00    3.10
  -4   5   3   24.60    2.40
  -1  -4   3   24.80    4.20
  -4   5   3   27.70    3.90
   5  -1   3   22.70    2.90
  -4   5   3   21.60    8.70
   5  -1   3   20.10    3.00
  -1  -4   3   30.10    4.80
   5  -1   3   21.50    8.80
   5  -1   3   18.60    3.70
  -1  -4   3   18.50   12.40
   3  -5  -3  455.05   16.90
   2   3  -3  418.06   16.30
   2   3  -3  427.46   16.90
   2   3  -3  421.56   16.20
   2   3  -3  398.86   30.00
  -5   2  -3  428.96   17.40
   2   3  -3  453.45   17.30
   3  -5  -3  455.55   27.70
  -5   2  -3  438.06   16.50
  -5   2  -3  439.66   18.70
  -5   2  -3  421.26   27.80
  -3   5   3  418.66   15.40
  -2  -3   3  430.36   17.30
  -3   5   3  449.66   16.20
  -2  -3   3  452.65   16.50
  -2  -3   3  399.36   31.50
   5  -2   3  377.86   17.40
  -3   5   3  428.76   17.60
   5  -2   3  435.66   15.50
  -3   5   3  428.56   26.60
   5  -2   3  426.06   15.00
   5  -2   3  415.86   27.40
  -2  -3   3  418.66   18.30
   3   2  -3  433.26   16.40
   2  -5  -3  435.46   17.30
   3   2  -3  437.76   16.00
   3   2  -3  434.56   16.80
  -5   3  -3  421.56   27.50
   2  -5  -3  371.36   28.30
   3   2  -3  423.36   29.50
   2  -5  -3  438.96   13.90
  -5   3  -3  451.05   19.00
  -5   3  -3  441.96   17.70
   3   2  -3  444.26   16.60
  -5   3  -3  453.05   16.50
   2  -5  -3  427.46   15.40
  -2   5   3  442.36   16.60
   5  -3   3  428.46   27.40
  -3  -2   3  432.86   17.00
  -3  -2   3  440.26   17.20
  -3  -2   3  451.95   17.70
   5  -3   3  435.06   14.90
  -2   5   3  413.26   17.90
   5  -3   3  416.36   15.30
  -2   5   3  417.26   16.20
  -2   5   3  506.45   34.80
   5  -3   3  382.26   17.40
  -3  -2   3  375.76   30.20
   4   1  -3   24.30    3.00
   4   1  -3   26.50    3.40
   4   1  -3   22.40    4.20
   4   1  -3   16.50    9.20
  -5   4  -3   25.70   10.50
  -5   4  -3   29.30    4.00
  -5   4  -3   27.00    4.70
   1  -5  -3   24.60    3.60
  -5   4  -3   26.00    3.20
   4   1  -3   21.30    3.20
   1  -5  -3   24.20    3.90
  -5   4  -3   23.90    4.10
   1  -5  -3   28.90    3.40
  -5   4  -3   25.40    3.40
  -4  -1   3   24.90   11.60
  -1   5   3   24.00    3.80
   5  -4   3   23.40    2.80
  -1   5   3   34.00   10.90
  -4  -1   3   22.30    3.70
   5  -4   3   18.00    9.30
   5  -4   3   22.00    2.40
  -4  -1   3   22.30    3.30
  -1   5   3   19.50    4.00
  -4  -1   3   31.00    5.30
   5  -4   3   25.30    3.50
  -5   5  -3   41.20    4.00
   5   0  -3   48.20    3.40
   5   0  -3   43.50    3.80
   0  -5  -3   45.70    5.00
   5   0  -3   43.20    4.00
   0  -5  -3   41.50    4.50
  -5   5  -3   34.70   11.10
  -5   5  -3   43.40    5.80
   5   0  -3   37.80   10.20
   0  -5  -3   47.50    4.10
   5   0  -3   40.60    4.60
  -5   5  -3   53.39    4.80
  -5   5  -3   44.80    3.80
   5  -5   3   34.00   12.00
   0   5   3   40.40   12.10
   5  -5   3   40.30    3.60
   5  -5   3   43.80    3.20
   0   5   3   47.60    4.70
   0   5   3   43.20    5.30
   0   5   3   47.80    5.50
   0   5   3   70.79   18.00
  -5   0   3   47.10    4.10
   5  -5   3   41.50    3.90
  -5   0   3   39.60    3.90
  -5   6  -3  420.96   16.80
  -5   6  -3  416.16   17.30
   6  -1  -3  392.36   16.30
   6  -1  -3  421.46   25.70
  -1  -5  -3  443.56   18.50
  -5   6  -3  433.66   19.10
   6  -1  -3  390.66   16.00
   6  -1  -3  422.66   15.30
  -5   6  -3  424.76   15.80
  -5   6  -3  414.06   30.70
  -1  -5  -3  415.66   17.70
  -1  -5  -3  436.36   15.40
   5  -6   3  430.26   14.80
   1   5   3  368.06   35.40
   1   5   3  396.76   17.80
  -6   1   3  427.06   15.80
   1   5   3  420.26   31.00
  -6   1   3  425.16   16.20
  -6   1   3  414.06   16.00
   5  -6   3  434.26   15.60
   5  -6   3  422.16   16.70
   1   5   3  393.76   18.70
   5  -6   3  437.96   30.90
   1   5   3  430.56   17.60
   7  -2  -3   17.20    2.00
  -2  -5  -3   16.70    2.70
  -2  -5  -3   11.60    3.70
  -2  -5  -3   19.50    3.40
  -5   7  -3   29.10   15.10
   7  -2  -3   23.00    8.20
  -2  -5  -3   14.70    3.60
  -5   7  -3   13.30    4.10
  -5   7  -3   12.30    3.60
   5  -7   3   12.60    2.30
   2   5   3   12.30    3.80
   2   5   3   11.70   16.50
   5  -7   3   13.10    2.90
  -7   2   3   10.80    1.90
  -7   2   3   13.60    9.20
   2   5   3   14.40    4.10
  -7   2   3   14.30    2.60
   2   5   3    8.80    3.10
   2   5   3    7.90   11.70
   5  -7   3   31.90   16.00
  -7   2   3   19.50    3.10
  -5   8  -3  242.88   12.20
  -3  -5  -3  253.17   13.50
  -3  -5  -3  244.78   11.10
  -5   8  -3  232.28   12.70
  -3  -5  -3  249.38   13.60
  -5   8  -3  235.08   10.40
  -5   8  -3  159.08   26.20
  -5   8  -3  206.68   13.60
  -8   3   3  225.68   10.70
   3   5   3  262.07   35.20
   3   5   3  217.88   30.90
   5  -8   3  187.68   34.70
   5  -8   3  269.37   11.10
   5  -8   3  232.98   11.90
   3   5   3  278.37   15.00
  -8   3   3  242.58   10.30
   3   5   3  232.88   12.40
  -2   8  -3   19.90   23.40
  -2   8  -3   29.30    6.20
  -2   8  -3   16.70    4.30
  -6  -2  -3   29.40    4.50
  -6  -2  -3   27.80    5.30
  -6  -2  -3   31.20    6.80
  -2   8  -3   33.60    4.10
   6   2   3   25.50    3.80
  -8   6   3   19.10    1.60
   2  -8   3   29.20    5.00
  -8   6   3   25.30    2.70
   6   2   3   19.20   18.30
  -8   6   3   27.40    2.30
   2  -8   3   36.00   23.20
  -8   6   3   21.10    1.60
   2  -8   3   24.50    3.30
   2  -8   3   30.70    5.00
   6   2   3   24.10   18.50
  -1   7  -3  148.89    9.60
  -1   7  -3  158.98   10.00
  -6  -1  -3  162.58    9.60
  -1   7  -3  158.18    8.30
  -1   7  -3  156.58    9.80
  -6  -1  -3  155.88    8.60
  -1   7  -3  126.79   28.20
   7  -6  -3  175.98    6.90
  -6  -1  -3  165.68   10.90
  -7   6   3  151.48   14.10
   6   1   3  197.68   28.60
   1  -7   3  159.78    9.60
   6   1   3  149.79   10.10
  -7   6   3  161.28    7.30
   1  -7   3  150.68    7.90
   1  -7   3  131.49   26.00
   6   1   3  155.08   24.90
   6   1   3  150.68   10.70
   1  -7   3  159.38    9.60
   6   1   3  143.29    7.90
  -7   6   3  117.89   12.90
  -7   6   3  144.49    6.00
   6  -6  -3   65.79    4.10
   6  -6  -3   65.89    4.50
  -6   0  -3   73.09    6.00
  -6   0  -3   69.09    5.20
   0   6  -3   65.19    6.00
  -6   0  -3   81.39   15.50
  -6   0  -3   66.39    7.00
   0   6  -3   70.09    5.30
   0   6  -3   88.29   21.40
   0   6  -3   70.49    6.30
  -6   0  -3   67.19    5.80
   0  -6   3   63.79    5.90
   6   0   3   48.50   15.20
  -6   6   3   51.69   11.20
   0  -6   3   70.39    5.10
   6   0   3   71.69    4.70
  -6   6   3   70.29   12.90
   0  -6   3   63.89    6.00
   6   0   3   60.59    6.30
  -6   6   3   65.59    3.70
   0  -6   3   67.69   19.40
  -6   6   3   65.09    4.40
  -6   6   3   65.99    4.90
  -6   1  -3  447.86   30.30
   1   5  -3  424.56   17.60
  -6   1  -3  417.06   19.00
   1   5  -3  440.36   18.10
   1   5  -3  417.26   35.90
   5  -6  -3  405.96   15.80
   1   5  -3  411.06   17.90
  -6   1  -3  417.16   16.20
   1   5  -3  455.95   17.00
  -6   1  -3  410.46   16.90
   5  -6  -3  438.86   16.10
  -6   1  -3  453.25   17.80
  -1  -5   3  422.46   16.40
  -5   6   3  403.66   17.00
  -1  -5   3  462.55   37.90
   6  -1   3  412.86   15.30
  -1  -5   3  440.16   18.00
  -5   6   3  412.86   27.80
   6  -1   3  421.16   28.20
  -5   6   3  426.96   15.20
  -5   6   3  446.76   16.20
  -6   2  -3  236.68   10.20
   2   4  -3  229.38   10.70
  -6   2  -3  233.38   11.40
   2   4  -3  238.88   11.60
  -6   2  -3  228.68   20.50
   4  -6  -3  260.57   11.10
  -6   2  -3  228.58   10.70
   2   4  -3  228.58   11.20
  -6   2  -3  229.08   12.80
  -4   6   3  242.28   11.80
  -2  -4   3  278.17   31.70
   6  -2   3  255.27   21.30
  -2  -4   3  243.38   10.70
  -4   6   3  247.08   10.10
  -2  -4   3  245.78   12.10
  -4   6   3  238.98   10.60
  -2  -4   3  241.38   11.70
  -4   6   3  220.88   22.60
   6  -2   3  223.78   11.80
   3   3  -3    1.10    1.90
  -6   3  -3    6.10   10.20
   3   3  -3   -0.60    9.60
   3  -6  -3    1.60    1.60
   3   3  -3   -1.10    1.60
   3  -6  -3   -1.00    1.10
  -6   3  -3    0.30    2.50
  -6   3  -3    0.70    1.80
  -6   3  -3    1.30    1.40
   6  -3   3    0.20    1.80
  -3   6   3    0.70    2.00
  -3  -3   3    0.20    1.50
  -3   6   3    5.00    8.20
  -3  -3   3    1.50    2.20
  -3   6   3   -2.30    1.50
  -3  -3   3   -4.10   10.60
   6  -3   3    0.50    1.10
  -3  -3   3    1.20    1.70
  -3   6   3   12.40   12.10
   6  -3   3    0.10    8.00
   6  -3   3    0.50    1.00
  -3   6   3    1.00    1.70
   2  -6  -3  231.88    8.10
   4   2  -3  265.07   24.00
  -6   4  -3  245.58   13.30
   2  -6  -3  228.18   11.60
   2  -6  -3  235.18    8.00
  -6   4  -3  231.38   10.50
  -6   4  -3  243.88   11.80
   4   2  -3  247.68   10.70
   2  -6  -3  228.98   10.00
   4   2  -3  247.48   10.70
  -6   4  -3  208.08   25.30
  -4  -2   3  226.68   11.40
  -2   6   3  248.68   29.40
  -2   6   3  244.18   11.30
  -4  -2   3  210.78   26.30
  -4  -2   3  243.88   10.80
  -2   6   3  236.08   23.40
   6  -4   3  226.38   21.40
  -4  -2   3  246.18   11.20
  -2   6   3  242.68   11.20
  -2   6   3  239.78   12.50
  -6   5  -3  439.56   19.60
  -6   5  -3  419.96   28.40
  -6   5  -3  428.06   16.00
  -6   5  -3  435.56   16.40
  -6   5  -3  414.36   16.90
   5   1  -3  436.06   30.60
   1  -6  -3  413.76   14.20
   1  -6  -3  433.36   17.10
   1  -6  -3  430.76   16.20
   5   1  -3  431.66   15.90
   5   1  -3  402.36   18.00
  -6   5  -3  411.66   17.80
   5   1  -3  390.26   16.40
   1  -6  -3  425.96   18.00
  -5  -1   3  445.96   16.60
  -1   6   3  434.66   17.60
  -5  -1   3  416.86   16.40
   6  -5   3  367.36   13.90
   6  -5   3  417.76   16.30
  -1   6   3  415.46   17.50
   6  -5   3  419.16   13.90
  -1   6   3  415.96   18.70
  -1   6   3  394.26   31.50
  -1   6   3  455.55   35.90
  -5  -1   3  426.76   17.10
   6  -5   3  403.36   28.70
   6   0  -3   64.99    5.80
  -6   6  -3   67.09    4.70
   0  -6  -3   71.69    4.30
   6   0  -3   80.59    5.70
   6   0  -3   61.29   13.90
  -6   6  -3   68.59    6.50
  -6   6  -3   70.69    5.40
   0  -6  -3   71.59    5.40
   6   0  -3   67.89    4.60
  -6   6  -3   70.89    6.10
   0  -6  -3   75.39    6.20
   6   0  -3   66.29    4.90
   0  -6  -3   72.89    6.50
   6  -6   3   82.59   17.20
   0   6   3   65.89    6.30
   6  -6   3   65.09    5.10
   0   6   3   75.89   22.00
   0   6   3   70.59    6.80
   6  -6   3   61.09    3.90
   0   6   3   78.79   18.30
  -6   0   3   68.29    5.00
   0   6   3   75.19    6.30
  -6   0   3   72.29    5.30
  -6   0   3   68.89    5.50
  -6   7  -3  151.78    7.70
  -1  -6  -3  149.19    7.30
   7  -1  -3  129.09   16.60
  -6   7  -3  135.39    9.70
  -1  -6  -3  158.98   10.10
  -6   7  -3  147.49    9.00
   7  -1  -3  155.88    9.20
  -1  -6  -3  157.38    9.80
  -6   7  -3  157.48    8.60
  -1  -6  -3  135.39    8.20
   7  -1  -3  141.89    8.00
   7  -1  -3  152.68    7.20
   6  -7   3  151.18    8.40
   6  -7   3  155.08    6.60
  -7   1   3  148.99    8.10
   6  -7   3  109.99   21.50
   1   6   3  169.88   27.20
   1   6   3  184.98   31.20
  -7   1   3  156.58    8.30
   1   6   3  160.98    9.60
  -7   1   3  153.88    7.40
   8  -2  -3   24.10    8.80
   8  -2  -3   26.30    2.30
  -2  -6  -3   24.50    3.40
  -2  -6  -3   29.00    5.20
  -6   8  -3   24.60    4.20
  -6   8  -3  -24.60   14.80
  -6   8  -3   23.10    4.40
  -6   8  -3   31.80    5.80
  -6   8  -3   28.00    3.40
  -2  -6  -3   26.40    5.10
   6  -8   3   28.50   19.90
   2   6   3   35.10   20.10
   6  -8   3   24.60    2.90
  -8   2   3   23.40    3.40
   6  -8   3   25.00    4.10
   2   6   3   18.30   22.90
  -8   2   3   32.20    3.40
   7  -7  -3  117.59    5.50
  -7   0  -3  109.19    9.60
  -7   0  -3  123.19   10.90
   7  -7  -3  128.09    5.60
  -7   0  -3  142.29    8.60
   0   7  -3  116.59    7.40
   0   7  -3  130.49    9.20
   0   7  -3  120.59    9.00
   0   7  -3  135.09   32.60
  -7   0  -3  123.99    8.00
   0   7  -3  120.39    8.70
   0  -7   3  116.99    7.20
  -7   7   3  133.49   15.50
  -7   7   3  112.89    6.50
  -7   7   3  130.89    6.80
   7   0   3  124.29   22.40
   0  -7   3  127.49    8.80
   7   0   3  121.29    8.90
   7   0   3   78.79   19.80
  -7   7   3  121.19   15.60
   0  -7   3   93.19   28.10
  -7   7   3  121.19    5.90
   7   0   3  119.69    6.20
   7   0   3  125.09    6.20
  -7   1  -3  159.18    9.10
  -7   1  -3  158.48   10.90
  -7   1  -3  149.88    8.60
   1   6  -3  179.38   30.10
   1   6  -3  156.78    9.90
  -7   1  -3  168.98    8.40
  -7   1  -3  124.59   21.30
   1   6  -3  159.28    9.80
   6  -7  -3  155.98    7.60
   1   6  -3  154.08    9.90
  -6   7   3  142.59   19.80
  -1  -6   3  148.89    8.20
  -6   7   3  154.38    8.60
  -1  -6   3  135.99   29.20
  -1  -6   3  158.88    9.70
  -6   7   3  152.48    8.10
  -1  -6   3  164.68    9.90
   7  -1   3  151.38   10.70
  -6   7   3  156.68    7.40
   2   5  -3   21.70    3.90
   2   5  -3    5.20   16.90
  -7   2  -3   15.60    4.70
   2   5  -3   16.00    3.80
  -7   2  -3   16.50   11.60
   2   5  -3   15.90    3.50
  -7   2  -3    9.30    2.30
  -7   2  -3   12.60    2.70
  -7   2  -3   14.90    3.20
  -2  -5   3   12.70    3.40
  -5   7   3    7.20   10.00
  -5   7   3   16.50    3.20
  -2  -5   3   22.30    4.30
  -5   7   3   24.90   13.10
  -5   7   3   11.90    2.40
  -5   7   3   14.20    3.20
  -2  -5   3   15.10    2.90
   7  -2   3   24.30   11.70
  -2  -5   3   15.00   17.40
  -7   3  -3  150.98   19.30
  -7   3  -3  143.59    7.60
   4  -7  -3  152.18    8.40
   3   4  -3  107.49   21.80
  -7   3  -3  150.88    7.40
   3   4  -3  135.39    8.20
   3   4  -3  142.09    8.50
   3   4  -3  141.09    8.60
  -7   3  -3  134.39   10.00
  -7   3  -3  143.49    8.30
   7  -3   3  131.49   18.80
  -4   7   3  123.89   18.90
  -4   7   3  145.69   21.90
  -4   7   3  143.99    9.10
  -4   7   3  154.28    8.60
  -3  -4   3  146.39    8.00
  -3  -4   3  147.89    8.80
  -3  -4   3  142.19    8.90
   3  -7  -3  140.49    7.00
   4   3  -3  144.39    8.10
   4   3  -3  146.19   24.40
  -7   4  -3  144.49    7.50
   4   3  -3  146.49    9.70
  -7   4  -3  152.18   10.50
   4   3  -3  147.39    8.50
  -7   4  -3  141.49    8.40
  -7   4  -3  150.38   18.70
   3  -7  -3  154.28    8.90
  -3   7   3  143.19    9.30
  -3   7   3  148.29   21.40
  -4  -3   3  137.29    8.90
   7  -4   3  135.19   18.30
  -4  -3   3  152.58    8.20
  -4  -3   3  160.58   25.60
  -3   7   3  173.18   26.20
  -3   7   3  143.29    8.60
  -4  -3   3  150.18    8.60
  -3   7   3  140.79    8.20
  -7   5  -3   16.40    3.40
  -7   5  -3   22.80   11.10
   2  -7  -3   10.30    2.90
   5   2  -3   14.80    3.00
   2  -7  -3   11.40    1.00
  -7   5  -3   12.70    2.40
   5   2  -3   11.40    3.00
   5   2  -3   15.20    3.30
   2  -7  -3   15.20    2.80
   2  -7  -3   11.70    1.50
  -7   5  -3   17.50    4.60
   5   2  -3    7.60   12.80
  -2   7   3   23.40   15.50
  -5  -2   3   14.40    2.90
   7  -5   3   31.80   11.90
  -2   7   3   18.60    3.90
  -5  -2   3   15.30    3.00
  -5  -2   3   24.70   14.50
  -2   7   3   13.80    3.30
  -2   7   3   16.70    4.00
  -5  -2   3   17.90    3.70
  -7   6  -3  154.68    8.10
  -7   6  -3  149.29   19.80
  -7   6  -3  175.38   11.80
  -7   6  -3  149.59    7.90
   6   1  -3  168.78    8.70
   6   1  -3  150.48    8.70
   1  -7  -3  162.48    8.40
   1  -7  -3  165.08   10.00
   6   1  -3  144.29   20.70
   6   1  -3  141.59    9.50
  -7   6  -3  164.78    9.60
  -7   6  -3  150.08    8.90
   6   1  -3  149.19    8.10
  -1   7   3  152.78   27.30
  -1   7   3  168.38   10.90
  -1   7   3  163.48    9.80
  -6  -1   3  167.98    9.30
   7  -6   3  129.59   20.10
  -6  -1   3  154.78    8.60
  -6  -1   3  147.29    8.30
  -1   7   3  144.99    9.40
  -7   7  -3  106.09    8.40
  -7   7  -3  125.09    7.00
   0  -7  -3  125.29    6.10
   7   0  -3  132.69    8.00
  -7   7  -3  131.09   20.10
   7   0  -3  129.99    7.10
  -7   7  -3  124.69    7.40
   7   0  -3   68.99   15.70
   7   0  -3  129.59    7.20
  -7   7  -3  134.39    8.60
   0  -7  -3  131.59    9.20
   0  -7  -3  128.49    8.80
   7   0  -3  126.59    8.20
   0  -7  -3  126.49    7.80
  -7   0   3  107.49   19.90
   7  -7   3  106.19   20.30
  -7   0   3  124.09    7.00
   0   7   3  153.18   30.20
  -7   0   3  129.69    8.00
   0   7   3  120.09    9.10
  -7   0   3  123.99    7.70
   0   7   3  137.39   10.10
  -8   2  -3   27.30    4.00
  -8   2  -3   24.70    3.60
   6  -8  -3   22.90    4.10
   6  -8  -3   22.30    3.30
   2   6  -3   34.00    4.50
   2   6  -3   18.30    4.40
   2   6  -3   34.20    5.40
  -8   2  -3   18.80    5.20
   2   6  -3   73.19   24.70
  -6   8   3   60.89   17.80
  -6   8   3   28.20    3.60
  -2  -6   3   23.10    3.60
   8  -2   3    8.40   13.60
  -2  -6   3   34.30    6.40
  -6   8   3   27.20    4.10
  -6   8   3   24.90   14.50
   8  -2   3   19.30    3.90
  -2  -6   3   17.40   25.10
  -6   8   3   29.60    4.10
  -8   3  -3  252.67   14.50
   5  -8  -3  263.27   11.80
   3   5  -3  235.38   11.90
  -8   3  -3  256.27   23.90
   3   5  -3  237.18   12.40
  -8   3  -3  238.98   10.70
   3   5  -3  211.48   34.20
   3   5  -3  237.48   12.60
  -8   3  -3  242.58   11.30
  -8   3  -3  236.88   10.60
  -5   8   3  224.08   11.00
  -5   8   3  261.27   28.20
  -3  -5   3  216.18   13.60
  -3  -5   3  259.47   36.80
  -3  -5   3  239.58   11.50
  -5   8   3  241.28   12.50
  -5   8   3  230.18   11.80
  -5   8   3  222.78   29.00
   8  -3   3  271.87   26.30
   8  -3   3  218.98   11.80
   4   4  -3    1.40    2.30
  -8   4  -3   -1.20    1.60
   4   4  -3  -16.40   18.80
  -8   4  -3   -8.30   11.80
  -8   4  -3    0.30    2.40
  -8   4  -3   -0.30    1.40
   4  -8  -3    1.10    1.50
  -4  -4   3    3.30    2.00
  -4   8   3   -3.00   16.70
  -4  -4   3    2.40    2.20
  -4  -4   3    0.50    1.60
  -4  -4   3    5.50   19.50
   8  -4   3    3.00   12.60
  -4   8   3    1.80    1.90
  -4   8   3   17.60   14.90
  -4   8   3   -2.70    1.80
  -4   8   3    0.10    2.30
  -8   5  -3  235.08   14.30
   5   3  -3  231.28   11.90
   5   3  -3  229.38   10.90
   5   3  -3  261.57   37.30
  -8   5  -3  199.08   22.80
   3  -8  -3  233.58   10.40
   3  -8  -3  239.48   12.40
  -8   5  -3  231.48   11.30
   5   3  -3  250.67   13.30
   8  -5   3  267.67   25.50
  -3   8   3  243.58   12.40
  -3   8   3  235.58   12.50
  -5  -3   3  254.37   12.80
  -3   8   3  216.88   32.10
  -5  -3   3  261.77   34.30
  -5  -3   3  257.27   12.30
  -3   8   3  236.08   13.40
  -3   8   3  234.48   32.60
  -8   6  -3   30.60    4.10
   2  -8  -3   23.20    4.40
   6   2  -3   30.80   16.50
  -8   6  -3   29.50   13.70
   2  -8  -3   36.70    4.00
  -8   6  -3   31.50    6.20
   6   2  -3   32.80    4.60
   6   2  -3   29.90    4.10
  -6  -2   3   32.70    5.10
  -6  -2   3   33.00    4.60
  -6  -2   3   20.30    3.60
   8  -6   3   30.10   15.40
  -2   8   3   28.30    5.10
  -6  -2   3   49.80   20.00
  -2   8   3    5.50   24.60
   0   0  -4 2123.59   64.69
   0   0  -4 2133.89   81.69
   0   0  -4 2138.39   66.09
   0   0  -4 2086.19   67.79
   0   0  -4 2197.28   64.99
   0   0   4 1952.00   67.79
   0   0   4 2052.29   66.09
   0   0   4 2076.99   82.19
   0   0   4 2078.09   65.99
  -1   0  -4   49.80   11.20
   1  -1  -4   49.80    3.70
   0   1  -4   51.99    4.20
   0   1  -4   49.20   11.10
  -1   0  -4   50.39    3.90
   0   1  -4   54.99    4.70
   0   1  -4   47.20    5.50
  -1   0  -4   52.09    4.60
   1  -1  -4   46.50   10.90
   1  -1  -4   52.59    3.40
   1  -1  -4   53.09    5.40
   1  -1  -4   49.60    4.40
   0   1  -4   42.30    3.70
  -1   0  -4   60.59    5.80
  -1   1   4   49.40   11.90
  -1   1   4   48.00    5.50
   1   0   4   47.70    4.70
   0  -1   4   45.20    4.30
   0  -1   4   46.30    4.50
   1   0   4   55.69    4.30
   0  -1   4   49.60   12.50
  -1   1   4   53.29    3.80
   1   0   4   56.99   12.20
  -1   1   4   54.39    4.80
   0  -1   4   50.89    4.00
   0  -1  -4   53.79    4.80
   1   0  -4   53.49   11.80
   1   0  -4   56.79    3.60
  -1   1  -4   50.89    5.60
  -1   1  -4   51.99    3.90
   0  -1  -4   52.99    4.10
   0  -1  -4   44.40    3.50
   1   0  -4   51.39    4.40
   0  -1  -4   43.90    5.20
   1   0  -4   51.09    5.40
  -1   1  -4   45.70    5.10
  -1   1  -4   67.69   12.70
   0  -1  -4   74.29   13.30
  -1   1  -4   51.79    4.60
   1  -1   4   42.30    6.80
  -1   0   4   50.69    3.70
   1  -1   4   50.19    4.10
  -1   0   4   49.10   12.30
   0   1   4   50.19    3.90
  -1   0   4   48.80    4.40
   1  -1   4   50.79   12.70
   1  -1   4   58.49    5.00
   1  -1   4   49.20    4.60
  -1   0   4   48.20    5.70
  -1   0   4   46.50    4.30
   0   1   4   49.80    5.60
   0   1   4   51.49   12.10
  -1   0   4   49.99    3.90
  -1  -1  -4  867.71   29.30
  -1   2  -4  851.11   28.60
   2  -1  -4  813.32   30.60
   2  -1  -4  885.01   26.10
  -1  -1  -4  904.01   30.30
  -1   2  -4  908.71   30.30
  -1   2  -4  873.81   44.80
  -1  -1  -4  916.21   31.60
   2  -1  -4  847.62   29.30
   2  -1  -4  885.51   28.30
   2  -1  -4  824.52   41.50
  -1  -1  -4  832.12   43.40
  -1  -1  -4  847.62   28.60
  -1   2  -4  863.51   32.00
  -2   1   4  778.32   30.90
   1   1   4  863.81   44.00
  -2   1   4  846.62   28.40
  -2   1   4  856.01   28.10
  -2   1   4  824.32   42.70
   1   1   4  883.41   29.00
   1  -2   4  895.01   28.70
   1  -2   4  868.31   30.00
   1  -2   4  838.92   29.80
   1   1   4  802.92   31.40
   1  -2   4  871.91   45.20
  -2   1   4  859.91   29.50
  -2  -1  -4   50.59   13.50
  -1   3  -4   48.90    6.60
   3  -2  -4   58.89    4.60
  -1   3  -4   61.89    5.40
   3  -2  -4   68.39    5.70
  -1   3  -4   29.80   13.10
  -1   3  -4   61.89    4.60
  -2  -1  -4   61.99    4.60
   3  -2  -4   63.19    4.00
   3  -2  -4   62.59   13.10
  -2  -1  -4   58.09    5.30
  -1   3  -4   57.99    5.10
  -2  -1  -4   67.99    6.00
  -2  -1  -4   54.49    5.40
  -3   2   4   90.29   15.50
  -3   2   4   50.79    5.50
  -3   2   4   56.09    3.80
   1  -3   4   62.99    5.30
   1  -3   4   60.89    5.10
   2   1   4   46.30   12.80
  -3   2   4   53.89    4.10
   2   1   4   53.59    4.40
   1  -3   4   64.69   15.50
   2   1   4   54.79    6.10
  -2   0  -4  161.88    7.70
  -2   0  -4  184.38   19.10
   2  -2  -4  157.88    9.20
   0   2  -4  189.68   22.90
   2  -2  -4  162.98    7.20
  -2   0  -4  155.88    9.60
   2  -2  -4  150.18   18.70
   0   2  -4  161.08   10.40
   0   2  -4  164.28    8.70
  -2   0  -4  158.78    8.80
   2  -2  -4  171.18    8.50
   2  -2  -4  162.48    5.70
   0   2  -4  173.68    8.00
  -2   0  -4  168.68   10.20
  -2   0  -4  165.78    7.90
  -2   2   4  153.58   19.80
   2   0   4  170.98    8.80
   0  -2   4  155.68    8.50
  -2   2   4  151.18    9.50
   2   0   4  149.99    9.80
   2   0   4  194.58   22.10
  -2   2   4  162.18    7.70
   0  -2   4  150.98   20.90
   0  -2   4  166.48    7.80
   0  -2   4  164.28    8.80
   2   0   4  166.28    7.90
   1   1  -4  842.02   31.80
  -2   1  -4  928.21   45.20
   1  -2  -4  937.81   31.40
   1  -2  -4  890.91   43.40
   1   1  -4  852.01   29.70
   1   1  -4  843.22   43.50
  -2   1  -4  875.31   28.80
   1  -2  -4  883.21   29.90
  -2   1  -4  883.41   30.10
   1  -2  -4  878.21   28.10
   1   1  -4  881.21   28.80
  -2   1  -4  876.11   31.80
  -2   1  -4  897.91   30.20
   2  -1   4  822.82   29.60
   2  -1   4  761.02   31.30
  -1   2   4  796.52   31.20
   2  -1   4  893.21   45.00
  -1  -1   4  851.51   29.90
  -1   2   4  836.32   28.70
   2  -1   4  901.81   28.90
  -1  -1   4  839.32   29.80
  -1  -1   4  804.22   44.40
  -1  -1   4  872.21   28.70
  -1   2   4  922.91   44.60
   0  -2  -4  160.58    9.40
   0  -2  -4  168.98    7.70
   2   0  -4  158.08    7.00
   2   0  -4  164.48    6.30
  -2   2  -4  172.28    8.80
  -2   2  -4  165.48   10.20
   0  -2  -4  165.88   20.80
   0  -2  -4  170.98    7.90
   0  -2  -4  165.38    7.30
  -2   2  -4  193.48   22.30
   0  -2  -4  172.28    8.90
  -2   2  -4  160.58    7.80
   2   0  -4  155.08    8.20
   2   0  -4  156.88   19.10
   2   0  -4  160.88    9.70
  -2   2  -4  163.18    9.00
   2   0  -4  166.88    7.70
   2  -2   4  164.88    7.70
  -2   0   4  155.58   20.40
  -2   0   4  162.58    8.60
   2  -2   4  159.68    8.60
   2  -2   4  142.69    9.60
   0   2   4  152.88    9.80
   2  -2   4  168.68    8.80
  -2   0   4  158.38    8.40
   2  -2   4  176.48   21.90
   0   2   4  159.18   16.90
  -2   0   4  161.18    7.60
   0   2   4  159.48    7.90
   0   2   4  152.78    7.90
  -2   3  -4   57.39    4.50
  -2   3  -4   55.89    5.10
  -1  -2  -4   64.39    5.20
   3  -1  -4   50.59    4.00
  -2   3  -4   70.29   13.70
  -1  -2  -4   62.59    5.40
  -2   3  -4   54.39    6.30
  -1  -2  -4   55.49    5.50
  -1  -2  -4   59.39    4.30
  -1  -2  -4   42.70   12.50
  -1  -2  -4   55.59    4.10
   3  -1  -4   59.29    5.60
   3  -1  -4   63.19   14.90
   3  -1  -4   55.89    4.50
  -3   1   4   59.79    4.90
  -3   1   4   59.79    4.10
   1   2   4   61.79    4.80
   1   2   4   57.69    6.10
  -3   1   4   64.09    4.90
   2  -3   4   63.09    4.50
   1   2   4   53.39    4.90
   2  -3   4   54.19    5.00
   1   2   4   66.99   14.30
   2  -3   4   74.29   15.70
  -3   1   4   70.49   12.80
   2  -3   4   69.59    5.20
  -3   1   4   59.59    4.20
  -2  -2  -4 1002.50   35.30
   4  -2  -4 1080.69   47.40
  -2   4  -4 1005.20   35.10
  -2   4  -4 1042.90   35.00
  -2   4  -4  985.30   37.40
  -2  -2  -4 1019.40   51.99
   4  -2  -4 1036.90   33.50
   4  -2  -4 1033.60   32.80
   4  -2  -4 1041.20   34.90
  -2   4  -4 1032.80   53.59
  -2  -2  -4 1075.29   36.50
  -2   4  -4  983.70   33.40
  -2  -2  -4 1030.10   35.10
   2  -4   4  951.60   52.09
   2   2   4  986.10   34.00
   2   2   4  965.40   34.80
  -4   2   4  992.70   32.60
   2  -4   4  977.00   34.60
  -4   2   4  979.10   48.30
   2  -4   4 1034.70   34.70
  -4   2   4 1000.50   32.60
  -4   2   4 1001.00   33.80
   2  -4   4 1024.30   35.00
   2   2   4  906.01   36.20
   2   2   4  928.71   50.19
  -2   5  -4   28.80    4.40
  -3  -2  -4   33.00   14.50
  -3  -2  -4   35.30    5.30
   5  -3  -4    8.40    8.10
  -3  -2  -4   28.10    4.90
   5  -3  -4   25.60    3.00
  -2   5  -4   29.50    3.70
   5  -3  -4   28.40    3.00
  -2   5  -4   23.00    5.10
  -2   5  -4   31.60   14.60
  -3  -2  -4   29.30    4.00
   5  -3  -4   27.10    3.80
  -3  -2  -4   26.30    4.50
  -2   5  -4   28.40    4.40
  -5   3   4   30.90    3.20
   3   2   4   36.90    4.60
   3   2   4   15.90   12.30
   2  -5   4   19.70    4.00
   3   2   4   22.30    4.80
  -5   3   4   29.50    2.90
  -5   3   4   23.20    3.50
   2  -5   4   25.30   14.90
   3   2   4   25.30    4.60
  -1   4  -4  102.69    6.20
  -3  -1  -4  105.39    7.80
  -3  -1  -4  108.09    7.40
  -1   4  -4  109.89    9.10
  -1   4  -4  112.59    7.60
   4  -3  -4  111.79    6.30
   4  -3  -4  100.99    5.40
  -1   4  -4  104.69    7.10
  -3  -1  -4   98.39    6.30
  -1   4  -4  106.79   19.30
  -3  -1  -4  106.19   18.70
   4  -3  -4  109.39   15.70
   4  -3  -4  114.59    7.10
  -3  -1  -4  107.09    7.90
  -4   3   4   98.49    7.40
   3   1   4  125.99    8.80
   3   1   4  103.99    7.40
   3   1   4  114.09   18.20
   1  -4   4  103.99    7.10
  -4   3   4  110.09    5.50
   1  -4   4  109.19    7.40
  -4   3   4  105.69    5.80
  -4   3   4   89.79   14.40
   1  -4   4  120.99   22.00
   3   1   4  112.39    7.80
   1  -4   4  104.89    6.20
   3  -3  -4  734.93   24.90
  -3   0  -4  727.53   24.50
  -3   0  -4  748.43   29.80
   0   3  -4  704.33   25.60
   3  -3  -4  711.63   37.20
   0   3  -4  747.03   42.90
   0   3  -4  656.13   27.10
  -3   0  -4  724.83   26.20
   0   3  -4  673.23   27.90
   3  -3  -4  716.33   23.20
   0   3  -4  713.23   24.50
   3  -3  -4  711.03   25.80
   3   0   4  635.24   26.90
   3   0   4  636.44   39.00
   0  -3   4  690.43   42.50
  -3   3   4  688.93   37.90
   0  -3   4  711.43   24.60
   3   0   4  709.23   25.30
   3   0   4  729.33   24.60
  -3   3   4  648.84   26.20
  -3   3   4  694.13   24.00
   0  -3   4  729.63   25.90
   1   2  -4   55.59    6.40
  -3   1  -4   48.60    5.50
   2  -3  -4   57.69    3.60
   2  -3  -4   60.09    3.20
  -3   1  -4   56.79    5.90
  -3   1  -4   55.99   12.50
   1   2  -4   66.79   14.40
  -3   1  -4   57.09    4.30
   2  -3  -4   60.89    5.40
   2  -3  -4   57.69    4.80
  -3   1  -4   61.09    5.20
   2  -3  -4   70.69   13.60
   1   2  -4   59.29    4.50
   1   2  -4   60.09    5.00
  -1  -2   4   58.99    4.40
  -2   3   4   51.59    4.20
   3  -1   4   56.99    4.50
  -1  -2   4   59.69    5.10
   3  -1   4   51.79    5.90
  -1  -2   4   69.69   14.50
   3  -1   4   64.79    5.30
  -2   3   4   51.59    5.70
  -1  -2   4   53.29    4.70
   1  -3  -4   58.19    5.60
  -3   2  -4   54.29    4.30
   1  -3  -4   60.49    5.10
   1  -3  -4   56.29    4.20
   2   1  -4   59.19    4.40
   2   1  -4   59.19    4.80
   2   1  -4   53.49   13.30
  -3   2  -4   59.59    5.90
  -3   2  -4   53.89    5.00
  -3   2  -4   68.79    6.50
   1  -3  -4   66.69    4.00
   1  -3  -4   44.20   11.00
  -3   2  -4   70.89   13.70
   1  -3  -4   63.99    4.20
   2   1  -4   55.89    6.20
   2   1  -4   61.19    3.60
   3  -2   4   60.59    4.50
  -1   3   4   59.19    6.00
  -2  -1   4   62.49    4.50
  -2  -1   4   57.19   13.60
   3  -2   4   54.59    6.00
  -1   3   4   64.09    4.80
  -1   3   4   50.99    4.00
   3  -2   4   63.49    5.20
  -1   3   4   39.70   12.00
   3  -2   4   56.29   13.50
  -2  -1   4   55.79    5.00
  -2  -1   4   68.39    5.40
   3   0  -4  677.33   37.90
   3   0  -4  709.63   21.70
   3   0  -4  721.43   25.00
  -3   3  -4  753.02   41.30
   3   0  -4  704.33   21.70
  -3   3  -4  763.22   25.90
   0  -3  -4  691.23   24.20
  -3   3  -4  727.03   26.70
   3   0  -4  698.73   24.30
   0  -3  -4  707.53   25.90
  -3   3  -4  720.63   24.50
   0  -3  -4  671.83   39.70
   0  -3  -4  700.63   23.40
  -3   3  -4  734.43   28.30
   0  -3  -4  746.73   24.80
   0  -3  -4  709.73   26.60
   3   0  -4  697.73   26.70
   0   3   4  688.63   24.70
   0   3   4  692.13   40.00
   0   3   4  663.33   27.10
   0   3   4  659.73   26.20
  -3   0   4  675.13   39.30
   3  -3   4  695.43   24.00
  -3   0   4  721.43   24.30
   3  -3   4  640.14   39.80
   3  -3   4  686.33   25.10
   3  -3   4  708.33   25.60
  -3   0   4  688.63   25.20
  -3   4  -4  102.39    7.10
  -1  -3  -4  107.29    7.20
   4  -1  -4  108.59    6.10
  -3   4  -4   97.69    6.00
  -1  -3  -4  108.39    7.40
   4  -1  -4  109.69    7.50
   4  -1  -4  133.99   16.70
   4  -1  -4  105.79    6.30
  -3   4  -4   92.09    8.10
  -1  -3  -4  109.59    6.20
  -1  -3  -4  121.99   19.90
  -3   4  -4   98.39    7.20
  -3   4  -4  105.39   19.10
   3  -4   4   96.89    6.70
   3  -4   4  104.69    7.00
  -4   1   4  105.19    6.50
   3  -4   4  109.89    6.10
   1   3   4  121.59   19.20
   1   3   4  105.89    6.70
   1   3   4  104.09    8.20
  -4   1   4  106.29    6.60
   1   3   4  106.89    7.00
  -4   1   4  101.79    5.80
  -4   1   4   99.79   16.20
  -3   5  -4   36.90    4.70
  -2  -3  -4   15.20   13.00
  -3   5  -4   30.40    3.80
   5  -2  -4   28.20    4.10
  -2  -3  -4   32.20    4.70
   5  -2  -4   17.20    8.90
  -3   5  -4   26.60    5.30
   5  -2  -4   28.60    3.10
   5  -2  -4   35.50    3.40
  -3   5  -4   39.30   17.20
  -3   5  -4   25.60    4.60
  -2  -3  -4   30.80    5.00
   2   3   4   33.00    5.60
  -5   2   4   31.20    3.30
  -5   2   4   25.40    3.80
   2   3   4   29.40    4.20
   3  -5   4   33.40    4.00
   3  -5   4   25.50    4.20
   3  -5   4   29.70   13.50
   2   3   4   30.80    4.80
   3  -5   4   31.00    4.50
   2   3   4   38.30   12.90
   6  -3  -4  574.74   20.20
   6  -3  -4  563.84   20.70
  -3   6  -4  537.95   25.10
   6  -3  -4  595.54   31.40
  -3   6  -4  564.04   23.00
  -3   6  -4  569.04   22.70
  -3   6  -4  550.34   41.50
  -3  -3  -4  530.45   41.10
  -3  -3  -4  592.34   23.80
   6  -3  -4  547.35   19.80
  -3  -3  -4  584.74   23.50
  -3  -3  -4  553.34   21.70
  -3   6  -4  555.54   20.90
   3   3   4  545.05   23.10
  -6   3   4  575.14   21.00
   3  -6   4  593.44   42.40
  -6   3   4  575.64   20.10
  -6   3   4  592.64   33.30
  -6   3   4  578.64   19.90
   3   3   4  551.64   21.90
   3  -6   4  583.34   22.60
   3  -6   4  583.24   20.70
   3   3   4  570.04   39.70
  -3   7  -4   -0.50    2.60
  -3   7  -4    2.80    3.10
  -3   7  -4    1.50    2.30
  -4  -3  -4   -0.40    2.20
   7  -4  -4    1.10    1.00
  -4  -3  -4   -2.80    2.30
   7  -4  -4   -6.50    9.10
  -3   7  -4    1.50   18.90
   7  -4  -4    1.00    1.20
  -3   7  -4   -1.60    2.20
   7  -4  -4   -2.00    1.00
   3  -7   4    2.10    2.00
  -7   4   4   -0.90    1.40
   3  -7   4    3.70    2.70
   4   3   4    4.10    2.90
   4   3   4   16.20   16.30
  -7   4   4  -12.10   10.70
  -7   4   4   -1.20    1.20
   3  -7   4    9.20   20.00
   4   3   4    1.00    2.00
   6  -4  -4    2.10    1.20
  -2   6  -4   -7.70   14.70
  -2   6  -4    5.70    3.20
  -4  -2  -4  -14.20   13.60
  -2   6  -4    3.50    2.50
  -2   6  -4    3.20    2.60
   6  -4  -4  -13.00    8.40
  -4  -2  -4    7.60    3.00
   6  -4  -4    1.90    1.70
   6  -4  -4    0.70    1.40
  -4  -2  -4    1.00    2.80
  -2   6  -4    2.00    1.90
  -4  -2  -4    0.60    1.90
  -4  -2  -4    2.10    2.40
   4   2   4    3.20    2.70
   2  -6   4    4.60    2.20
  -6   4   4   -4.30    9.70
   4   2   4    5.00    3.10
   2  -6   4    0.70    2.20
  -6   4   4    4.30    1.50
   4   2   4    3.30    2.40
  -6   4   4    0.10    1.50
   2  -6   4   -1.70   16.60
   4   2   4   16.30   13.70
  -4  -1  -4  546.05   22.00
  -4  -1  -4  478.75   36.30
  -4  -1  -4  522.35   19.70
  -1   5  -4  500.35   21.00
  -4  -1  -4  548.85   22.00
  -1   5  -4  522.35   21.10
  -1   5  -4  523.45   19.50
  -1   5  -4  516.25   39.30
   5  -4  -4  567.14   31.50
  -4  -1  -4  526.45   21.10
   5  -4  -4  524.05   17.80
   5  -4  -4  519.15   18.70
  -1   5  -4  491.65   23.40
   5  -4  -4  521.25   19.50
  -5   4   4  519.25   17.70
   1  -5   4  510.85   19.20
   4   1   4  462.75   34.60
   4   1   4  501.05   21.60
   1  -5   4  482.45   39.10
   1  -5   4  552.94   21.20
  -5   4   4  514.35   18.50
  -5   4   4  501.85   20.60
   4   1   4  514.65   19.70
   4  -4  -4   15.60    2.70
   0   4  -4    8.40    3.40
   4  -4  -4   11.50    1.80
  -4   0  -4   17.10    4.30
   0   4  -4   16.00    3.10
   0   4  -4    9.40    3.10
   4  -4  -4   12.30    2.80
  -4   0  -4   11.60    2.80
  -4   0  -4   12.10    3.50
   4  -4  -4    5.00    7.40
   0   4  -4   13.90    2.70
  -4   0  -4   15.60    3.50
  -4   0  -4    3.00   10.20
   0   4  -4   12.80   12.50
   4   0   4   19.00    3.30
  -4   4   4   13.70    2.50
   0  -4   4   20.60   14.30
   4   0   4    8.90    2.80
   0  -4   4   14.80    3.40
   4   0   4    1.00    9.50
   0  -4   4    9.20    2.20
  -4   4   4   11.60    3.40
   1   3  -4  104.09    8.00
   3  -4  -4  105.89    4.90
   1   3  -4   96.59    5.90
   1   3  -4   79.79   17.80
  -4   1  -4  101.09    7.60
   3  -4  -4  108.69    7.10
   1   3  -4   91.59    8.20
  -4   1  -4   96.19    6.80
   3  -4  -4   96.99    6.30
   3  -4  -4   85.19   15.20
   1   3  -4  106.39    7.10
  -4   1  -4  100.09    6.00
  -4   1  -4   95.69   17.70
  -4   1  -4  101.39    7.70
  -1  -3   4  104.39   20.50
   4  -1   4   88.79   16.60
  -3   4   4  105.09   16.90
  -1  -3   4  106.89    6.20
  -1  -3   4   94.79    6.70
   4  -1   4   82.09    6.10
   4  -1   4   97.79    6.00
  -1  -3   4   94.09    7.00
  -3   4   4   99.89    6.00
  -3   4   4  113.09    7.80
   2  -4  -4 1062.49   35.10
   2   2  -4  982.20   51.79
   2  -4  -4 1003.10   31.50
  -4   2  -4 1061.59   50.79
   2  -4  -4 1022.90   49.50
   2   2  -4 1008.30   33.60
  -4   2  -4 1059.29   34.50
  -4   2  -4 1049.20   36.30
   2  -4  -4  978.80   31.70
   2   2  -4  921.71   36.20
   2  -4  -4  946.81   34.00
   2   2  -4  998.50   32.40
   4  -2   4  999.00   33.60
  -2   4   4  941.41   48.20
  -2  -2   4 1017.40   34.30
   4  -2   4  971.60   49.60
  -2  -2   4 1020.50   33.30
   4  -2   4  883.51   36.40
  -2  -2   4  975.50   34.40
   4  -2   4  993.80   32.70
  -2  -2   4  950.50   52.99
  -2   4   4 1005.80   35.10
  -2   4   4  984.00   32.00
  -2   4   4  989.80   35.80
   3   1  -4   91.99    7.80
   3   1  -4  149.09   20.70
   1  -4  -4  108.09    5.30
  -4   3  -4  103.79    7.90
   3   1  -4  102.39    6.20
   1  -4  -4  107.89    6.00
   1  -4  -4  109.09    6.10
  -4   3  -4  116.19    8.50
   1  -4  -4  105.89    7.50
  -4   3  -4  107.19    6.90
  -4   3  -4  101.49   17.50
  -4   3  -4  103.29    6.20
   3   1  -4   97.99    5.00
   1  -4  -4  124.19   19.30
   3   1  -4  109.79    6.70
   4  -3   4  107.09    6.60
   4  -3   4  109.99    6.00
  -1   4   4   93.69   17.50
  -3  -1   4  109.89    7.00
  -3  -1   4  112.49    6.30
  -1   4   4   92.59    6.20
  -1   4   4  108.59    6.30
  -1   4   4   94.79    7.80
   4  -3   4   97.29    6.70
  -3  -1   4   81.69   17.60
   4  -3   4   81.29   16.60
  -3  -1   4  102.49    6.70
  -4   4  -4   12.10    3.80
  -4   4  -4   14.30    2.60
   4   0  -4   16.60    3.00
   4   0  -4   11.00    9.40
  -4   4  -4    1.80   11.70
   0  -4  -4   15.10    2.80
   4   0  -4   13.50    2.60
   4   0  -4   12.00    3.50
  -4   4  -4   11.00    3.60
   0  -4  -4   17.10    3.90
   0  -4  -4   13.80    3.00
   0  -4  -4    9.70    1.90
   4   0  -4   12.10    1.20
  -4   4  -4   16.10    3.30
   0  -4  -4   15.60   11.90
  -4   0   4    8.00   10.80
   4  -4   4   14.60    3.10
   4  -4   4   12.10    2.50
   0   4   4   11.80    3.10
   0   4   4   14.30    3.10
   4  -4   4   10.60   10.30
   0   4   4   -2.80   10.40
   4  -4   4   19.90    3.50
  -4   0   4   10.90    2.40
   0   4   4    7.70    3.10
  -4   0   4   11.40    2.70
  -4   0   4   13.50    3.10
  -4   5  -4  541.35   23.30
   5  -1  -4  496.65   19.20
  -4   5  -4  511.35   37.10
   5  -1  -4  535.85   22.60
  -4   5  -4  556.94   19.70
  -1  -4  -4  507.45   38.20
   5  -1  -4  603.94   33.10
  -1  -4  -4  502.25   21.40
  -1  -4  -4  548.85   22.20
  -4   5  -4  557.54   21.10
  -4   5  -4  546.35   21.40
   5  -1  -4  520.55   19.40
  -1  -4  -4  525.05   22.90
  -5   1   4  521.35   19.60
  -5   1   4  539.95   19.40
   1   4   4  536.55   36.40
  -5   1   4  523.55   20.00
   1   4   4  493.65   22.60
   4  -5   4  506.45   20.50
   1   4   4  517.85   20.90
   4  -5   4  493.85   37.40
   4  -5   4  560.04   19.10
  -5   1   4  509.35   36.20
   1   4   4  513.95   20.60
   4  -5   4  527.75   20.20
  -4   6  -4    1.80    2.70
   6  -2  -4    3.70    1.60
   6  -2  -4    1.90    1.50
   6  -2  -4    4.20    9.30
  -4   6  -4    0.90   14.00
  -4   6  -4    1.30    1.50
  -4   6  -4    4.00    2.10
  -2  -4  -4    2.40    2.70
   6  -2  -4    1.80    1.80
  -4   6  -4    1.20    2.80
  -2  -4  -4    5.70   15.30
  -2  -4  -4    2.10    1.80
  -2  -4  -4    3.80    2.70
   4  -6   4    1.70    1.90
   2   4   4    1.60    1.90
   4  -6   4    1.40   15.10
   4  -6   4    3.10    2.10
  -6   2   4    5.00   12.10
  -6   2   4    1.30    1.40
   4  -6   4    2.00    1.70
   2   4   4   -0.10    2.00
   2   4   4   13.60   14.50
  -6   2   4    1.80    2.10
  -4   7  -4    2.20   18.40
   7  -3  -4   -9.20    9.30
  -3  -4  -4    0.50    2.30
  -4   7  -4    0.90    2.70
  -3  -4  -4   -2.20    2.40
  -4   7  -4    1.90    2.70
  -4   7  -4    2.90    2.30
   7  -3  -4    1.00    1.10
  -4   7  -4    2.10    3.00
   4  -7   4   -1.20    2.60
   3   4   4    0.30    3.40
  -7   3   4    1.40    1.80
  -7   3   4   -0.90    1.20
   4  -7   4   -1.30    1.60
   4  -7   4   31.70   18.70
   3   4   4    0.70    2.50
  -7   3   4  -11.00   11.10
   3   4   4    3.70    2.70
   3   4   4    3.90   18.00
   4  -7   4    0.40    1.70
  -2   7  -4  175.48   10.60
  -5  -2  -4  166.28   10.60
   7  -5  -4  161.18    7.30
  -2   7  -4  185.88   11.40
  -2   7  -4  155.88   31.60
   7  -5  -4  139.59   15.90
  -2   7  -4  159.68    8.80
  -5  -2  -4  160.98   12.60
  -5  -2  -4  155.78   32.80
   5   2   4  166.68    9.30
  -7   5   4  161.48    7.20
   2  -7   4  130.49   29.50
  -7   5   4  168.88   18.40
   2  -7   4  171.88   10.30
   5   2   4  145.69   26.70
  -7   5   4  171.88    8.70
   2  -7   4  178.18   10.60
   6  -5  -4   31.20    3.50
  -5  -1  -4   29.00    4.90
   6  -5  -4   33.40    2.70
   6  -5  -4   30.50    3.10
  -5  -1  -4   32.00    5.40
  -1   6  -4   36.60    4.90
  -1   6  -4   30.40    4.80
  -5  -1  -4   34.70    4.50
  -5  -1  -4   38.20    5.40
  -5  -1  -4   33.40   17.20
  -1   6  -4   36.90    5.50
   6  -5  -4   49.99   12.00
  -1   6  -4   11.60   17.60
   1  -6   4   45.10   22.30
   5   1   4   27.10    5.10
   5   1   4   25.80    5.30
   5   1   4    8.40   14.30
   1  -6   4   31.20    4.00
  -6   5   4   29.60    2.50
   5   1   4   27.70    4.10
   1  -6   4   38.80    5.40
   1  -6   4   34.40    4.90
   5   1   4   33.90    4.70
  -6   5   4   26.70    3.40
  -6   5   4   32.40    4.40
   5  -5  -4   43.90   12.80
  -5   0  -4   65.39    6.20
   0   5  -4   51.59    5.40
   0   5  -4   20.40   15.70
   0   5  -4   52.29    5.20
  -5   0  -4   53.99    5.40
   0   5  -4   56.09    4.90
   5  -5  -4   48.10    4.40
   0   5  -4   48.00    4.90
  -5   0  -4   27.20   15.00
  -5   0  -4   55.99    4.80
   0   5  -4   51.59    7.70
  -5   0  -4   65.79    6.80
   0  -5   4   56.69    5.60
   5   0   4   52.99   14.50
  -5   5   4   44.70    5.10
   5   0   4   45.80    4.80
   5   0   4   64.09    8.50
   0  -5   4   53.79    5.40
   0  -5   4   68.59    5.00
   0  -5   4   55.59   18.40
   5   0   4   56.69    4.80
   1   4  -4  519.85   19.90
  -5   1  -4  535.65   35.70
   4  -5  -4  545.25   20.50
   1   4  -4  507.15   39.10
   1   4  -4  531.45   21.30
   4  -5  -4  530.05   17.30
   1   4  -4  462.85   23.00
  -5   1  -4  560.14   22.10
   1   4  -4  551.54   21.30
   4  -5  -4  573.14   34.20
   1   4  -4  523.35   20.10
  -5   1  -4  542.25   19.80
  -5   1  -4  522.95   22.20
  -5   1  -4  521.75   20.80
   5  -1   4  473.35   22.50
   5  -1   4  486.65   34.70
  -1  -4   4  536.55   21.20
   5  -1   4  534.25   19.30
  -4   5   4  520.35   21.60
   5  -1   4  532.45   19.80
  -4   5   4  527.95   19.40
  -4   5   4  549.15   35.20
  -1  -4   4  635.44   44.40
  -1  -4   4  531.55   19.70
   3  -5  -4   28.30    4.30
  -5   2  -4   21.50   11.70
   2   3  -4   32.40    3.40
  -5   2  -4   30.40    4.40
   3  -5  -4    5.20   11.40
  -5   2  -4   26.00    3.70
  -5   2  -4   30.80    5.10
   3  -5  -4   28.00    2.20
   2   3  -4   14.90   11.90
  -5   2  -4   26.00    5.10
   2   3  -4   22.40    5.10
   2   3  -4   25.20    4.20
  -2  -3   4   29.30    3.70
   5  -2   4   32.50    4.10
   5  -2   4    4.10   11.10
  -3   5   4   30.50    5.00
  -2  -3   4   11.50   13.60
  -3   5   4   27.50    2.80
   5  -2   4   31.50    3.80
  -3   5   4   33.00    3.60
  -2  -3   4   30.60    4.80
  -2  -3   4   28.40    4.30
   3   2  -4   29.30    3.50
   2  -5  -4   31.90    3.30
   2  -5  -4   27.80    4.50
   2  -5  -4   19.60   13.40
   3   2  -4   23.40    4.90
   3   2  -4   45.60   14.40
  -5   3  -4   27.30    5.30
  -5   3  -4   42.10   14.50
  -5   3  -4   31.60    4.30
   2  -5  -4   29.00    2.30
  -5   3  -4   27.40    3.70
  -5   3  -4   30.10    4.90
  -2   5   4   19.10   13.60
   5  -3   4   26.10    3.30
  -3  -2   4   54.99   15.80
  -3  -2   4   28.60    4.30
  -3  -2   4   32.60    4.70
  -3  -2   4   29.60    3.70
  -2   5   4   25.70    3.40
   4   1  -4  559.94   36.10
   1  -5  -4  503.65   37.00
   4   1  -4  517.65   22.30
   1  -5  -4  533.35   19.40
   1  -5  -4  549.45   20.00
   1  -5  -4  546.05   18.10
   1  -5  -4  568.74   22.20
  -5   4  -4  566.74   36.30
  -5   4  -4  559.94   20.80
   4   1  -4  524.95   18.20
  -5   4  -4  554.44   22.80
  -5   4  -4  553.94   20.00
  -5   4  -4  537.65   22.80
  -1   5   4  519.95   20.10
  -1   5   4  485.85   22.30
  -4  -1   4  524.85   19.70
   5  -4   4  492.85   20.30
  -1   5   4  452.65   35.50
   5  -4   4  513.75   20.80
   5  -4   4  529.95   18.80
  -1   5   4  562.24   21.00
  -4  -1   4  539.85   20.90
  -4  -1   4  528.45   20.40
   0  -5  -4   57.19    6.40
   5   0  -4   34.30   13.60
   0  -5  -4   57.89   18.00
  -5   5  -4   49.50    6.70
   0  -5  -4   47.70    4.50
  -5   5  -4   56.89    5.70
  -5   5  -4   52.79    5.00
   5   0  -4   50.79    5.50
  -5   5  -4   55.29   13.90
   5   0  -4   56.09    4.70
   0  -5  -4   59.29    5.90
  -5   5  -4   53.29    4.70
  -5   5  -4   56.09    7.60
   0   5   4   50.49    5.00
  -5   0   4   50.19    4.50
  -5   0   4   55.99    5.10
   5  -5   4   52.19    4.60
   0   5   4   58.89   17.40
   0   5   4   54.99    5.20
   5  -5   4   49.30    4.90
  -5   0   4   59.19    5.00
   0   5   4   53.39    7.30
   5  -5   4   55.09    4.20
  -5   0   4   51.19   16.40
  -1  -5  -4   34.50    4.80
  -5   6  -4   35.50    5.20
  -5   6  -4   33.20    5.80
   6  -1  -4   26.70    4.40
   6  -1  -4   30.20    4.30
  -5   6  -4   11.70   13.80
  -1  -5  -4   36.10    5.50
   6  -1  -4   42.00   12.10
  -1  -5  -4   27.30    4.00
  -5   6  -4   35.20    4.10
  -5   6  -4   31.40    4.60
   6  -1  -4   34.10    4.00
   1   5   4   30.00    4.90
   5  -6   4   -4.00   15.30
   5  -6   4   34.30    4.80
   1   5   4   24.30   17.00
   5  -6   4   36.70    4.60
  -6   1   4   36.90    4.30
  -6   1   4   30.70    3.60
  -6   1   4   31.90    4.30
   5  -6   4   29.70    3.30
   1   5   4   34.10    5.20
   1   5   4   29.40    6.30
  -5   7  -4  165.48    9.90
  -5   7  -4  164.68    9.80
  -5   7  -4  152.88   10.20
  -2  -5  -4  179.08   11.20
  -5   7  -4  215.68   31.20
   7  -2  -4  136.59   18.20
  -2  -5  -4  177.68   10.70
  -7   2   4  120.79   19.50
   2   5   4  149.39   11.70
  -7   2   4  155.28    8.40
   2   5   4  147.29   10.30
   5  -7   4  171.18    9.00
   5  -7   4  164.48    9.70
  -7   2   4  172.68    9.10
   2   5   4  176.98   10.40
   5  -7   4  156.08   28.00
   2   5   4  183.78   32.60
   2   5   4  128.19   31.60
  -1   7  -4   -9.50   23.70
  -1   7  -4   10.50    3.60
  -1   7  -4    2.30    2.10
  -6  -1  -4   13.20   19.70
  -6  -1  -4    3.40    2.50
  -1   7  -4    3.10    2.90
   7  -6  -4    2.90    1.70
  -1   7  -4    7.40    4.30
  -6  -1  -4    3.30    2.50
  -1   7  -4    4.80    2.50
  -6  -1  -4    7.60    3.40
  -7   6   4   -5.90   13.50
   1  -7   4   -1.80   24.10
   1  -7   4    2.60    2.20
   6   1   4  -17.30   18.60
  -7   6   4    3.30    1.60
   1  -7   4    3.70    1.60
  -7   6   4   -0.80   12.30
   6   1   4    5.40    2.40
   0   6  -4  222.78   13.50
   0   6  -4  218.38   10.80
   0   6  -4  210.58   12.20
  -6   0  -4  215.98   13.10
   0   6  -4  165.18   28.40
   0   6  -4  196.98   14.10
   6  -6  -4  221.28    9.80
  -6   0  -4  200.18   29.30
   0   6  -4  221.08   12.40
  -6   0  -4  212.68   11.60
   6  -6  -4  227.18   10.00
  -6   0  -4  218.08   12.20
  -6   0  -4  227.38   10.90
   6   0   4  197.18   10.10
   6   0   4  192.28   12.50
   0  -6   4  210.78   12.10
  -6   6   4  251.57   24.90
   6   0   4  207.68   10.00
   0  -6   4  223.28   34.30
   0  -6   4  215.08   10.50
   0  -6   4  217.08   12.00
  -6   6   4  225.08   10.00
  -6   6   4  200.78   11.10
   5  -6  -4   39.20   13.50
   1   5  -4   26.90    5.90
   1   5  -4   35.00    5.20
  -6   1  -4   27.30    5.40
  -6   1  -4    5.60   15.20
  -6   1  -4   35.30    4.40
   1   5  -4   38.50    4.60
   5  -6  -4   40.70    4.10
   5  -6  -4   34.40    3.70
   1   5  -4    1.60   17.10
  -6   1  -4   30.80    4.70
   1   5  -4   27.30    4.80
  -6   1  -4   35.30    5.30
  -1  -5   4   35.50    4.30
  -1  -5   4   34.80    5.40
   6  -1   4   30.60    3.70
   6  -1   4   26.70    3.70
   6  -1   4   29.60    5.40
  -1  -5   4   31.60    5.00
   6  -1   4   30.70   16.00
  -5   6   4   29.90    4.00
  -1  -5   4   48.30   20.30
  -5   6   4   31.60    4.90
   2   4  -4    3.10    2.20
   2   4  -4    0.20    2.90
  -6   2  -4   -1.90    2.60
   4  -6  -4    7.30    2.40
  -6   2  -4   13.20   13.20
  -6   2  -4    3.40    1.80
   2   4  -4    0.30    1.70
   2   4  -4    1.00    1.60
   4  -6  -4    7.90   11.30
  -6   2  -4    2.60    2.60
   4  -6  -4   -0.70    1.80
   2   4  -4    1.00    2.20
   2   4  -4  -11.70   14.10
  -6   2  -4    1.40    2.00
  -4   6   4    0.70    1.70
  -2  -4   4    6.20    2.30
  -2  -4   4    5.50   18.10
  -4   6   4    2.80    2.80
  -2  -4   4    2.60    1.90
  -2  -4   4    0.70    2.00
   6  -2   4    1.90    2.10
   6  -2   4    3.80    4.30
  -4   6   4    1.10    1.30
  -4   6   4   -9.60   10.40
   6  -2   4    5.30   11.20
   6  -2   4    2.00    1.90
  -6   3  -4  610.54   38.80
   3   3  -4  587.54   21.90
  -6   3  -4  586.94   23.20
   3   3  -4  521.25   23.20
  -6   3  -4  556.84   24.00
  -6   3  -4  559.24   21.60
   3  -6  -4  583.04   38.70
   3   3  -4  570.74   40.70
   3   3  -4  602.04   21.50
   3   3  -4  557.94   21.60
   3  -6  -4  594.54   22.50
   3   3  -4  530.05   24.40
  -3   6   4  531.15   21.30
  -3  -3   4  547.05   20.90
  -3  -3   4  555.04   22.10
   6  -3   4  538.75   36.20
  -3   6   4  557.24   20.20
   6  -3   4  593.84   20.10
   6  -3   4  488.35   22.90
  -3   6   4  548.55   23.70
  -3  -3   4  587.84   22.80
  -3   6   4  569.54   39.70
   4   2  -4    2.40    1.70
  -6   4  -4    1.90    1.90
  -6   4  -4    4.70    2.40
   2  -6  -4    2.00    0.90
   4   2  -4    1.80    1.70
  -6   4  -4  -21.00   10.80
   2  -6  -4    2.90    2.30
  -6   4  -4   -1.00    3.20
   4   2  -4   23.30   15.50
   4   2  -4    4.90    3.10
  -6   4  -4    3.50    2.60
   4   2  -4    1.70    1.70
   2  -6  -4    2.50    1.60
  -4  -2   4  -11.80   14.80
  -4  -2   4    2.10    1.90
  -2   6   4   11.70   15.90
  -2   6   4    3.50    2.10
  -2   6   4    5.10    2.30
  -4  -2   4    0.30    2.10
   6  -4   4    2.80    1.80
  -4  -2   4    2.80    1.50
   6  -4   4  -16.10   12.90
  -2   6   4    0.30    2.10
   6  -4   4    0.30    1.40
  -6   5  -4   36.30    4.70
   1  -6  -4   33.60    5.30
   1  -6  -4   31.00    4.40
   5   1  -4   30.70    5.00
   1  -6  -4   40.30    4.00
   1  -6  -4   35.00    2.80
  -6   5  -4   43.20    6.70
   5   1  -4   32.10    4.30
   5   1  -4   34.90   15.10
  -6   5  -4   33.70    5.30
   5   1  -4   31.30    3.10
   5   1  -4   33.80    4.80
  -6   5  -4   46.00   16.20
  -1   6   4   28.50    5.60
  -5  -1   4   28.60    4.50
   6  -5   4   14.50   15.00
  -1   6   4   31.50    4.70
   6  -5   4   32.40    3.20
  -1   6   4   32.20    4.70
  -1   6   4   46.60   18.20
  -5  -1   4   23.00   18.80
  -5  -1   4   34.10    4.10
   6  -5   4   31.80    3.50
  -5  -1   4   36.70    4.40
  -6   6  -4  229.68   13.30
   0  -6  -4  220.58   10.60
   6   0  -4  228.98   26.30
  -6   6  -4  214.18   26.80
  -6   6  -4  215.18   11.80
   6   0  -4  210.78   11.80
   0  -6  -4  220.18   12.50
  -6   6  -4  235.38   14.00
   0  -6  -4  207.18    9.00
   6   0  -4  210.28   10.60
  -6   6  -4  229.98   11.20
   0  -6  -4  222.28   11.40
  -6   6  -4  220.88   11.90
   6   0  -4  217.88   10.60
   6  -6   4  214.98    8.80
  -6   0   4  216.48   11.10
   0   6   4  181.68   14.40
  -6   0   4  198.48   27.70
   6  -6   4  184.68   28.70
  -6   0   4  212.98   10.40
   6  -6   4  201.28   10.70
   0   6   4  191.18   11.20
   0   6   4  197.08   11.50
  -6   0   4  199.48   10.20
   0   6   4  154.18   30.60
  -1  -6  -4    7.10    2.90
  -1  -6  -4    6.00    2.90
  -6   7  -4  -27.90   18.90
   7  -1  -4    0.40   14.80
  -6   7  -4    4.80    2.30
   7  -1  -4    4.70    2.20
   7  -1  -4    1.00    2.00
  -6   7  -4    2.10    2.50
  -6   7  -4    0.50    1.80
  -6   7  -4    5.40    3.40
   7  -1  -4    3.50    2.30
  -7   1   4    4.60    2.30
   6  -7   4   24.40   21.60
  -7   1   4    1.10    1.80
  -7   1   4    1.80    1.70
   6  -7   4    7.50    2.10
   6  -7   4    2.70    2.70
   1   6   4   10.10   20.40
   6  -7   4    5.20    3.00
   1   6   4    5.20    2.90
   1   6   4   -0.10    3.10
   1   6   4   23.40   28.20
   1   6   4    6.70    3.30
  -7   1  -4    2.60    2.10
  -7   1  -4   -6.40   15.50
  -7   1  -4    6.00    3.50
   6  -7  -4    5.20    1.90
   1   6  -4   -3.70   22.50
   6  -7  -4    2.20    1.80
  -7   1  -4    4.80    2.70
  -7   1  -4    5.40    3.30
   7  -1   4  -18.90   14.70
  -6   7   4    2.10    1.10
  -6   7   4  -17.60   15.40
  -6   7   4    3.60    1.90
   7  -1   4    1.40    1.70
  -1  -6   4    3.00    2.50
  -6   7   4    1.90    2.20
   2   5  -4  178.58   10.30
  -7   2  -4  130.19   22.50
   5  -7  -4  168.18    9.00
  -7   2  -4  190.28   10.80
   2   5  -4  167.88   10.20
   2   5  -4  138.59   28.40
   5  -7  -4  172.58    9.30
  -7   2  -4  157.78    9.20
   2   5  -4  143.69   11.90
   7  -2   4  159.88   23.40
   7  -2   4  182.58   11.40
  -5   7   4  164.98   25.80
  -5   7   4  146.19   22.10
  -5   7   4  158.68   10.20
  -2  -5   4  163.88    9.20
   7  -2   4  151.28    7.20
  -5   7   4  158.48    9.20
   7  -2   4  162.48    7.50
  -2  -5   4  103.49   29.60
  -7   3  -4   -1.50    2.10
  -7   3  -4   -1.90   18.20
  -7   3  -4    1.00    3.30
   3   4  -4   -0.70    3.00
   3   4  -4   23.80   18.20
   4  -7  -4    1.20    2.00
   4  -7  -4   -0.70    1.50
  -7   3  -4   -2.30    1.40
   3   4  -4    0.60    2.50
   3   4  -4    5.20    2.20
  -3  -4   4   -0.20    1.30
  -4   7   4    0.10    1.70
  -3  -4   4    0.00    2.60
  -3  -4   4    0.20    1.80
  -3  -4   4   -5.40   21.20
   7  -3   4   -0.30    1.30
  -4   7   4   -7.20   15.80
   7  -3   4    0.80    2.50
  -4   7   4   -0.40    2.00
  -4   7   4   -7.80   15.40
   7  -3   4  -14.60   14.70
   7  -3   4    0.20    2.20
  -4   7   4    1.50    2.20
   4   3  -4    6.20   17.10
   4   3  -4   -3.30    2.40
   4   3  -4    3.10    2.00
  -7   4  -4   -0.60    1.90
  -7   4  -4   -4.50   15.20
  -7   4  -4    1.50    3.00
   3  -7  -4   -0.40    1.50
   3  -7  -4    2.20    2.00
  -7   4  -4    3.50    1.80
  -3   7   4    3.60   16.60
   7  -4   4   -0.20    1.10
  -3   7   4   -0.70    2.30
   7  -4   4   -0.30    1.00
  -3   7   4    2.40    2.30
  -3   7   4   -2.00    1.60
  -4  -3   4   -1.50    2.40
  -4  -3   4    1.20    1.60
  -3   7   4   -1.20   17.40
   2  -7  -4  169.18    6.20
   5   2  -4  145.39   11.00
   5   2  -4  159.78   26.70
   2  -7  -4  157.88    8.50
   5   2  -4  177.18   11.40
  -7   5  -4  155.08   10.30
   2  -7  -4  183.38   10.90
  -7   5  -4  166.68    9.30
  -7   5  -4  177.98    9.20
  -7   5  -4  170.38   23.30
  -2   7   4  172.98    9.70
  -2   7   4  185.98   10.70
  -2   7   4  169.98   28.40
  -2   7   4  172.08   11.50
  -5  -2   4  165.58    9.60
   7  -5   4  103.59   22.80
  -5  -2   4  166.08   10.10
  -2   7   4  163.18   28.80
  -5  -2   4  228.68   34.10
  -7   6  -4    3.30    2.60
  -7   6  -4    3.90    3.40
  -7   6  -4    4.20    1.90
   6   1  -4    3.30    1.90
  -7   6  -4  -18.20   16.10
   6   1  -4   20.40   17.10
   1  -7  -4    0.50    2.10
   1  -7  -4    3.70    1.20
  -7   6  -4   10.30    2.30
   6   1  -4    6.30    3.20
   1  -7  -4    2.80    2.20
  -1   7   4    4.90    2.50
  -6  -1   4    2.20    2.40
   7  -6   4    1.50    1.10
  -1   7   4  -21.40   18.70
  -6  -1   4    4.80    2.00
  -6  -1   4    1.70    2.00
  -1   7   4    3.60    3.00
   7  -6   4   14.00   19.10
   7  -6   4    2.20    1.10
  -1   7   4  -23.60   22.10
   0   0  -5    1.20    1.70
   0   0  -5    1.80    1.60
   0   0  -5    2.10   11.20
   0   0  -5   -2.30    2.00
   0   0  -5   -0.40    1.70
   0   0   5   17.10   12.10
   0   0   5    0.70    1.70
   0   0   5    0.30    2.10
   1  -1  -5   42.20    3.30
  -1   0  -5   45.50    5.20
  -1   0  -5   36.20    5.00
   1  -1  -5   47.50    4.00
   1  -1  -5   34.80    5.60
   0   1  -5   48.10   14.20
  -1   0  -5   35.40    5.60
  -1   0  -5   54.99   15.60
   0   1  -5   35.10    4.80
   0   1  -5   37.80    3.80
  -1   0  -5   41.30    3.80
   0   1  -5   45.40    4.20
   1   0   5   35.60    4.40
   1   0   5   35.80    6.10
   0  -1   5   35.70    4.00
  -1   1   5   40.30    4.10
  -1   1   5   29.20   14.10
  -1   1   5   33.50    6.00
   0  -1   5   27.80   13.00
   1   0   5   34.10   13.20
  -1   1   5   37.90    5.10
   0  -1   5   30.00    4.70
  -1   1  -5   58.79   16.60
   1   0  -5   35.90    3.70
  -1   1  -5   31.70    3.80
  -1   1  -5   43.80    4.80
   1   0  -5   36.90    5.80
   0  -1  -5   37.10    3.90
  -1   1  -5   36.30    4.80
   1   0  -5   40.30   16.20
  -1   1  -5   42.00    6.10
   0  -1  -5   32.10   14.10
   0  -1  -5   43.80    3.90
   0  -1  -5   37.90    5.10
   1   0  -5   40.40    3.40
   0  -1  -5   37.50    5.80
   1  -1   5   28.70    5.60
  -1   0   5   38.50    4.90
   0   1   5   34.40    5.90
   1  -1   5   52.19   16.20
  -1   0   5   41.00    4.10
   0   1   5   52.69   16.10
  -1   0   5   49.00   15.40
  -1   0   5   38.30    5.00
   1  -1   5   34.00    4.20
   0   1   5   37.10    3.80
  -1  -1  -5    3.60    2.30
  -1  -1  -5    1.30   11.20
  -1   2  -5   -0.70    1.90
   2  -1  -5    0.50    0.60
   2  -1  -5    0.40    1.40
   2  -1  -5   -3.30    2.00
   2  -1  -5    8.00   10.30
  -1  -1  -5   -1.20    2.00
  -1   2  -5   -1.50    1.90
  -1  -1  -5    1.10    1.40
  -1   2  -5   -4.70   11.10
  -1   2  -5    1.20    2.00
  -1  -1  -5   -1.50    1.60
   1  -2   5   -8.10    8.70
  -2   1   5   15.50   12.80
   1  -2   5    1.50    1.80
   1  -2   5    0.90    1.80
   1   1   5   -1.10    8.90
  -2   1   5   -0.60    1.50
  -2   1   5   -0.30    1.60
   1   1   5   -0.50    2.70
   1   1   5   -0.40    1.80
  -2   1   5    0.00    2.70
  -1   3  -5   75.29    8.00
   3  -2  -5   93.19   16.90
   3  -2  -5   82.19    6.20
   3  -2  -5   82.29    5.30
  -2  -1  -5   92.89    7.90
  -2  -1  -5   99.09   19.40
  -1   3  -5   80.29   18.80
   3  -2  -5   98.49    7.60
  -2  -1  -5   75.49    6.50
  -1   3  -5   94.09    7.00
  -2  -1  -5   82.39    7.00
   2   1   5  107.19   20.70
  -3   2   5   79.59    6.50
  -3   2   5   61.59    7.00
   1  -3   5   76.79    6.60
   2   1   5   84.89    6.20
   2   1   5   91.39    7.10
   2   1   5   79.89    7.80
   1  -3   5   58.29   16.10
   1  -3   5   84.59    5.80
  -3   2   5   81.79    5.60
   1  -3   5   80.59    6.80
   2  -2  -5  188.38    6.70
   0   2  -5  205.68    9.90
  -2   0  -5  205.18   11.00
  -2   0  -5  200.18   12.10
   2  -2  -5  201.28   11.50
  -2   0  -5  214.48   10.80
   0   2  -5  196.78   10.60
   2  -2  -5  163.08   22.70
   0   2  -5  208.18   12.80
  -2   0  -5  163.18   24.80
   0   2  -5  205.08   25.90
   2  -2  -5  188.68    8.70
   2   0   5  194.48   25.30
  -2   2   5  196.38   12.30
  -2   2   5  159.18   23.00
  -2   2   5  196.68   10.60
   2   0   5  202.98    9.90
   0  -2   5  189.98   10.60
  -2   2   5  181.98    9.30
   0  -2   5  195.18    9.40
   0  -2   5  231.08   28.80
  -2   1  -5    1.10    2.30
   1   1  -5   -1.60    1.40
  -2   1  -5    7.30   11.50
   1   1  -5    0.40    1.40
   1  -2  -5   18.10   11.10
   1  -2  -5    1.50    2.50
  -2   1  -5   -0.50    1.80
   1  -2  -5    0.00    1.20
   1   1  -5    0.40    2.50
  -2   1  -5    2.40    2.20
   1  -2  -5    0.60    1.20
  -1   2   5   -4.10   11.00
  -1  -1   5   -1.60    1.70
  -1  -1   5   -1.30    1.70
  -1  -1   5    1.80   11.70
  -1  -1   5    1.80    1.50
   2  -1   5  -12.20   11.20
  -1   2   5   -1.10    2.40
  -1  -1   5   -2.30    1.20
  -1   2   5   -1.70    1.60
   2  -1   5   -5.00    2.10
   2  -1   5   -1.10    1.20
   2   0  -5  187.78    9.20
   2   0  -5  191.08    7.10
   0  -2  -5  200.48   11.90
  -2   2  -5  203.68   10.70
  -2   2  -5  202.38   10.70
   2   0  -5  195.08    7.40
  -2   2  -5  171.58   25.90
   0  -2  -5  200.48    9.30
   0  -2  -5  199.18    8.90
   2   0  -5  185.58   11.60
   2   0  -5  224.48   26.20
   0  -2  -5  193.88   10.60
  -2   2  -5  199.68   12.40
   0  -2  -5  144.69   21.10
   0   2   5  204.68   30.50
   2  -2   5  171.48   25.40
  -2   0   5  195.78    9.30
  -2   0   5  193.68   10.40
   2  -2   5  170.18   10.20
   0   2   5  197.58    9.80
  -2   0   5  211.28   27.40
   0   2   5  172.58   11.70
  -2   0   5  207.28    9.30
  -2   0   5  170.38    9.90
   2  -2   5  193.28    9.30
  -2   3  -5   83.79    8.10
  -1  -2  -5   80.49    6.10
   3  -1  -5   91.39    6.40
   3  -1  -5   90.99    7.70
  -1  -2  -5   84.99    6.90
  -2   3  -5   80.19    6.60
  -2   3  -5   67.59   17.10
   3  -1  -5   73.09   17.10
  -1  -2  -5   78.19    5.70
  -1  -2  -5   82.39   18.90
  -1  -2  -5   85.09    5.40
   3  -1  -5   78.19    5.40
  -1  -2  -5   86.09    7.60
  -3   1   5   73.49    5.40
   2  -3   5   82.49    6.70
   2  -3   5   90.69    6.00
  -3   1   5   88.39    6.70
   1   2   5   75.09   17.20
   2  -3   5   80.99   19.10
   1   2   5   85.99    6.20
   1   2   5   73.59    7.70
  -3   1   5   79.59    5.30
  -2  -2  -5    4.90   11.40
  -2   4  -5   -9.90   14.70
  -2  -2  -5    3.30    2.60
   4  -2  -5   -1.10    1.70
   4  -2  -5    1.20    1.50
  -2   4  -5    0.70    2.00
  -2  -2  -5    3.80    1.50
  -2  -2  -5    1.20    2.20
   4  -2  -5   -5.70   11.60
  -2   4  -5   -0.50    2.50
  -2  -2  -5    3.30    2.80
   4  -2  -5    1.60    2.10
  -4   2   5   -0.20    1.70
   2  -4   5   -0.40    2.00
  -4   2   5   -1.20    1.20
   2  -4   5    2.20    1.80
   2  -4   5    1.50    2.00
  -4   2   5   -1.80    2.00
   2   2   5    2.50    2.20
  -4   2   5    0.60   12.20
   2   2   5   -0.60    2.30
   2   2   5   -0.50    2.80
   2   2   5  -11.50   12.70
   2  -4   5  -12.00   14.60
  -3  -2  -5   35.60   20.00
  -2   5  -5   64.39    6.30
   5  -3  -5   53.89    8.00
   5  -3  -5   57.89    5.60
   5  -3  -5   57.89    4.50
  -2   5  -5   62.89    5.20
  -3  -2  -5   64.39    6.50
  -3  -2  -5   56.69    6.40
  -2   5  -5   63.19   21.20
  -2   5  -5   59.89    6.30
  -3  -2  -5   49.00    5.00
  -3  -2  -5   74.79    7.20
  -2   5  -5   43.30    7.10
   2  -5   5   63.79    6.20
  -5   3   5   60.89    4.40
   3   2   5   63.49    6.70
  -5   3   5   49.80    5.30
   2  -5   5   70.29    6.50
  -5   3   5   58.49    4.70
  -5   3   5  110.89   21.10
   3   2   5   52.09    7.40
   2  -5   5   65.19    5.30
   3   2   5   54.79    5.70
   2  -5   5   69.39   22.70
   3   2   5   37.70   20.00
  -1   4  -5  120.69    7.40
   4  -3  -5  133.39    7.90
  -3  -1  -5  136.49    7.80
   4  -3  -5  125.89    6.60
  -3  -1  -5  126.99    7.30
  -1   4  -5  124.29    8.60
   4  -3  -5  139.09    8.70
  -3  -1  -5  108.19   23.30
  -1   4  -5  123.89   10.40
  -3  -1  -5  132.29    9.10
  -3  -1  -5  112.49    9.00
  -3  -1  -5  129.99    8.80
  -1   4  -5  128.89   24.60
   4  -3  -5  137.39   20.00
   1  -4   5   91.99   22.00
  -4   3   5  110.89    7.90
   3   1   5  113.39   22.20
  -4   3   5  103.89    8.80
  -4   3   5  153.88   22.90
   1  -4   5  131.89    7.50
  -4   3   5  126.39    7.10
   1  -4   5  121.39    8.50
   3   1   5  119.19    8.30
   1  -4   5  140.19   10.10
   3   1   5  126.99    7.90
   3   1   5  107.49    9.60
  -3   0  -5   96.09    6.10
   3  -3  -5   98.39    5.60
   0   3  -5   93.49    7.10
   0   3  -5   91.09    8.80
   3  -3  -5   92.19    7.40
   3  -3  -5  104.19   18.20
  -3   0  -5  107.69    7.90
   0   3  -5  110.19   22.60
  -3   0  -5  100.39    8.30
  -3   0  -5   94.19    7.50
   3  -3  -5   92.39    6.60
  -3   0  -5   74.79   19.60
   3   0   5  101.79    6.70
   0  -3   5   95.19   22.10
  -3   3   5   95.09    8.30
  -3   3   5   82.99   22.20
   3   0   5  112.89   22.00
   3   0   5   94.19    8.50
  -3   3   5  105.39    6.40
   0  -3   5   93.79    7.30
   0  -3   5   94.09    6.30
   2  -3  -5   87.19    4.00
   2  -3  -5   82.59    7.00
   2  -3  -5   75.79   17.10
   2  -3  -5   87.39    5.20
  -3   1  -5   83.39    6.90
  -3   1  -5   92.19    7.40
   1   2  -5   84.49    5.90
   1   2  -5   89.89    6.70
  -3   1  -5   88.69    8.00
  -3   1  -5   81.19    5.70
   1   2  -5   86.49    8.20
   1   2  -5   88.19   18.90
  -3   1  -5  118.49   22.10
  -1  -2   5   78.99    6.60
   3  -1   5   72.59    7.70
  -2   3   5   80.09    7.70
  -2   3   5   88.89    6.00
  -1  -2   5   90.79   21.00
  -1  -2   5   83.69    5.80
   3  -1   5  101.59   19.30
  -1  -2   5   77.69    6.60
   3  -1   5   77.19    5.80
  -2   3   5   63.29   17.50
   1  -3  -5   96.09    7.60
   2   1  -5   82.89    8.00
  -3   2  -5   85.09    6.80
   1  -3  -5   90.29    5.20
   2   1  -5   83.79    4.80
   2   1  -5   85.49    4.50
   2   1  -5   89.19   18.80
  -3   2  -5   89.59    8.10
   1  -3  -5   80.09   17.40
  -3   2  -5   77.39   19.10
   1  -3  -5   86.09    5.20
   2   1  -5   73.99    6.60
  -3   2  -5   87.09    7.30
   3  -2   5   70.59    7.30
  -1   3   5   80.79    7.60
  -2  -1   5   87.49    6.90
  -2  -1   5  103.89   20.40
  -2  -1   5   83.49    5.70
  -1   3   5   89.09    6.20
  -2  -1   5   77.19    6.40
   3  -2   5   87.99   19.00
   3  -2   5   81.79    5.80
  -1   3   5  101.69   20.30
   0  -3  -5  102.99    6.50
  -3   3  -5   93.59    7.80
   3   0  -5   83.29   18.90
   0  -3  -5   99.59    8.00
  -3   3  -5   94.49    6.30
   0  -3  -5  100.39   20.90
   0  -3  -5   98.79    5.70
  -3   3  -5   62.99   16.00
   0  -3  -5  103.69    7.50
   3   0  -5   93.39    6.70
  -3   3  -5   87.99    8.40
   3   0  -5  102.89    8.40
  -3   3  -5   92.19    7.00
  -3   0   5   94.59    6.00
   0   3   5   86.19    7.20
   3  -3   5   93.59    7.20
  -3   0   5  100.29    7.00
   0   3   5  143.39   21.20
  -3   0   5   98.99    7.20
   0   3   5   78.69    8.10
   3  -3   5   94.19    6.20
  -3   0   5   87.19    5.90
   0   3   5   98.39    6.80
  -3   4  -5  127.49    8.50
  -1  -3  -5  131.99   10.50
  -1  -3  -5  129.79    6.90
  -1  -3  -5  100.89   10.90
  -1  -3  -5  126.09    9.20
  -1  -3  -5  122.99   23.70
  -3   4  -5  114.19    9.80
  -3   4  -5  130.39    9.40
  -3   4  -5  129.19    7.70
   4  -1  -5  125.59    9.00
  -1  -3  -5  137.49    8.80
   4  -1  -5  125.19   19.90
   4  -1  -5  136.29    8.80
  -3   4  -5  158.68   25.30
   1   3   5  129.89    8.30
   1   3   5  131.99    8.20
   3  -4   5  128.09    7.40
   3  -4   5  131.09   22.00
   3  -4   5  130.39    8.30
  -4   1   5  105.09   23.20
  -4   1   5  123.39    7.10
  -4   1   5  127.69    7.10
   1   3   5  118.09    9.90
  -4   1   5  118.69    7.80
  -4   1   5  125.19    8.20
   3  -4   5  123.89    8.50
   5  -2  -5   57.29    5.10
  -3   5  -5   52.79    7.80
  -2  -3  -5   59.69    6.50
  -2  -3  -5   57.89    6.70
  -3   5  -5   35.20   18.50
   5  -2  -5   68.49    6.10
  -2  -3  -5   54.19    5.20
  -2  -3  -5   75.29   21.50
  -3   5  -5   72.09    5.60
  -3   5  -5   61.09    6.00
  -2  -3  -5   65.89    6.30
  -5   2   5   57.49    4.50
   2   3   5   54.69    7.60
  -5   2   5   68.39    5.90
  -5   2   5   36.80   18.00
   2   3   5   59.09    6.20
   2   3   5   22.50   17.30
   3  -5   5   62.59    5.20
  -5   2   5   53.99    4.50
   2   3   5   59.69    5.90
   3  -5   5   65.19   22.60
   3  -5   5   61.59    6.10
  -3  -3  -5  -28.20   20.50
  -3   6  -5   23.30   21.40
  -3   6  -5    1.30    2.70
  -3  -3  -5   -1.00    2.60
   6  -3  -5    2.10   12.80
  -3   6  -5    0.50    2.90
   6  -3  -5   -0.40    1.40
  -3   6  -5    1.80    2.70
  -3  -3  -5    3.50    2.40
  -3  -3  -5   -2.80    2.10
   3  -6   5   -3.90    1.40
   3  -6   5    0.90    2.10
   3   3   5    4.60   20.40
  -6   3   5    1.80    1.50
   3   3   5    0.00    2.70
   3  -6   5    5.40    2.70
  -6   3   5    2.10    1.90
   3   3   5   -0.10    2.20
  -6   3   5   -5.00    1.90
   3  -6   5  -11.60   21.10
  -4  -2  -5   31.10   20.20
  -4  -2  -5   30.50    5.50
   6  -4  -5   23.90    3.10
  -2   6  -5   23.70    4.70
  -2   6  -5   27.50    4.80
  -2   6  -5   20.40   23.90
  -4  -2  -5   18.40    4.60
   6  -4  -5   25.30    4.30
   6  -4  -5   -1.40   14.70
  -2   6  -5   29.00    6.30
  -4  -2  -5   32.40    5.60
   6  -4  -5   17.90    3.00
  -6   4   5   17.80    2.50
  -6   4   5   19.30    3.80
   2  -6   5   16.90    3.40
   4   2   5   40.10   21.30
   4   2   5   33.30    7.00
   4   2   5   22.20    4.70
  -6   4   5   28.00    3.90
   2  -6   5   31.30    5.30
   2  -6   5   17.60   23.60
  -1   5  -5  -31.80   17.40
  -4  -1  -5   -0.50    1.80
  -4  -1  -5    0.60    2.50
   5  -4  -5   20.20   14.20
  -4  -1  -5   -8.80   17.40
  -4  -1  -5    0.40    2.50
  -1   5  -5   -0.80    1.80
  -4  -1  -5   -2.50    2.40
   5  -4  -5    0.40    2.00
   5  -4  -5   -0.60    1.50
  -1   5  -5    1.20    2.70
  -1   5  -5   -2.60    1.40
   5  -4  -5    0.60    1.00
  -1   5  -5   -1.40    2.80
  -5   4   5    0.40    1.60
   1  -5   5    4.10    2.60
   4   1   5   -1.10    2.00
   4   1   5    0.50    3.10
   4   1   5  -15.50   15.90
   4   1   5    3.00    2.90
  -5   4   5    0.30    2.20
   1  -5   5    1.50    2.20
   1  -5   5   23.10   20.80
  -5   4   5   -2.80   15.30
   4  -4  -5   98.39   18.90
  -4   0  -5  115.69    8.80
  -4   0  -5  106.69    6.90
   0   4  -5  108.99    7.00
   0   4  -5  115.49    8.10
  -4   0  -5  104.69    8.60
  -4   0  -5   91.89   21.00
   0   4  -5  102.39    9.70
   4  -4  -5  106.19    7.10
   0   4  -5   97.19   24.00
   4  -4  -5   98.89    7.50
   4  -4  -5  110.99    5.70
  -4   0  -5  105.29    8.00
   4   0   5   87.49    8.60
  -4   4   5  100.39    6.50
   0  -4   5   95.49    7.60
  -4   4   5   95.99    8.40
  -4   4   5  103.29   21.10
   4   0   5   81.39   19.20
   4   0   5  101.39    6.80
   0  -4   5  104.79    6.80
   0  -4   5  100.99    7.70
   0  -4   5  149.39   26.50
   4   0   5  112.99    7.70
  -4   1  -5  131.39    9.60
  -4   1  -5  115.89   22.80
   3  -4  -5  128.89   20.70
   1   3  -5  139.99   25.60
   3  -4  -5  136.09    9.60
   1   3  -5  134.89   10.60
   3  -4  -5  119.69    6.90
   1   3  -5  133.09    7.70
   1   3  -5  120.89    8.40
  -4   1  -5  124.19    8.50
   1   3  -5  131.29    7.20
  -4   1  -5  133.39    7.60
  -4   1  -5  107.29    8.70
   3  -4  -5  127.89    8.80
  -1  -3   5  137.99   25.80
  -1  -3   5  133.69    8.80
   4  -1   5  114.59    7.20
   4  -1   5  106.89    9.30
  -1  -3   5  126.89    8.50
  -3   4   5  113.09   20.80
  -1  -3   5  135.99    7.60
  -3   4   5  117.09    7.30
   4  -1   5  114.39   21.30
   2  -4  -5    1.70    2.30
   2  -4  -5    0.20    1.20
   2  -4  -5    0.40    1.60
   2  -4  -5   -0.50   12.40
  -4   2  -5   -0.50    1.90
   2   2  -5    0.70   13.00
  -4   2  -5  -10.70   14.40
   2   2  -5    1.30    1.90
  -4   2  -5   -1.30    2.50
  -4   2  -5    2.60    1.70
   2   2  -5    2.30    1.40
  -4   2  -5    0.00    2.50
   2   2  -5   -2.10    2.70
  -2  -2   5   -0.50    1.40
  -2   4   5   -1.20    1.10
   4  -2   5    0.60    1.90
  -2  -2   5    4.10   18.10
   4  -2   5    0.20    2.70
  -2   4   5   -0.90    2.10
   4  -2   5  -27.80   12.30
  -2  -2   5    2.10    1.80
   1  -4  -5  130.99    9.20
   1  -4  -5   71.19   19.80
   3   1  -5  127.09    5.60
   3   1  -5  137.99   10.10
   3   1  -5   87.09   19.60
   1  -4  -5  120.69    8.50
  -4   3  -5   95.39   25.00
  -4   3  -5  123.89    9.80
  -4   3  -5  126.89    9.20
  -4   3  -5  124.09    7.50
  -4   3  -5  140.69    8.80
   3   1  -5  128.89    8.10
   1  -4  -5  125.59    6.90
   1  -4  -5  126.79    6.50
  -3  -1   5  133.09    8.40
  -1   4   5  104.89   21.80
   4  -3   5  138.89    7.50
  -3  -1   5  122.99    8.40
  -3  -1   5  151.38   25.30
  -1   4   5  127.49    7.30
   4  -3   5  116.89   23.70
  -1   4   5  113.69    9.50
  -1   4   5  132.89    8.10
  -3  -1   5  124.09    7.30
   4   0  -5   79.89   19.70
   0  -4  -5  118.69    7.20
   0  -4  -5  115.19    6.10
  -4   4  -5  103.49    8.60
   0  -4  -5  106.39    8.10
  -4   4  -5  106.19    7.80
   4   0  -5  108.79    8.50
  -4   4  -5   94.59    8.80
  -4   4  -5  109.49    6.80
   4   0  -5   97.09    6.90
   0  -4  -5  105.79    8.40
   0  -4  -5   95.79   23.50
   0   4   5  129.39   23.30
   0   4   5  101.19    7.30
   4  -4   5   74.09   20.80
   4  -4   5  104.39    7.70
  -4   0   5  103.59    7.50
  -4   0   5  100.59    6.50
  -4   0   5   95.09    7.10
  -4   0   5  124.69   22.60
   4  -4   5  106.09    6.50
   0   4   5  105.59    7.10
   0   4   5  114.69    9.80
  -4   5  -5    3.00    2.90
  -1  -4  -5    2.50    2.40
   5  -1  -5   14.30   15.20
  -4   5  -5    3.50    2.30
  -1  -4  -5   -1.10    1.70
  -1  -4  -5   -0.10    2.20
  -4   5  -5  -10.50   16.20
  -1  -4  -5   -1.30    1.70
   5  -1  -5    1.20    2.40
  -1  -4  -5   23.90   18.70
   5  -1  -5    1.80    1.60
  -4   5  -5    1.70    1.70
  -4   5  -5    1.50    3.10
   4  -5   5   -0.60    1.70
   1   4   5    3.60    2.50
   4  -5   5    7.40    2.60
  -5   1   5    8.10   17.20
   1   4   5  -15.70   17.40
  -5   1   5    0.90    2.40
   1   4   5    2.50    2.20
  -5   1   5   -1.30    1.40
   4  -5   5   -0.70    1.60
   4  -5   5   23.90   20.50
  -5   1   5   -0.10    1.70
   1   4   5   -0.30    2.60
  -4   6  -5   22.30    5.10
   6  -2  -5   29.60    4.40
  -4   6  -5   19.60    5.20
  -4   6  -5   35.50   21.90
  -4   6  -5   21.50    4.30
  -2  -4  -5   19.10   21.60
   6  -2  -5   21.90    3.40
   6  -2  -5   13.00   18.40
   6  -2  -5   24.10    3.50
  -2  -4  -5   23.10    4.50
   2   4   5   25.80    4.70
  -6   2   5   27.40    3.70
   4  -6   5   17.50    3.90
  -6   2   5   20.80    4.00
   4  -6   5   -2.30   22.30
   2   4   5   35.40   21.40
   4  -6   5   15.40    3.20
  -6   2   5   25.30    3.60
   4  -6   5   21.10    4.40
   2   4   5   22.00    4.10
   5  -5  -5   20.70    3.90
  -5   0  -5   17.90    5.10
   5  -5  -5   19.20    2.40
   0   5  -5   30.40    4.60
   0   5  -5   36.40   22.50
  -5   0  -5   25.50   21.30
   5  -5  -5   19.20   16.30
  -5   0  -5   25.00    4.70
   0   5  -5   21.60    5.50
  -5   0  -5   25.30    5.70
   0   5  -5   19.70    5.40
   5  -5  -5   20.60    3.50
   5   0   5   -6.00   17.40
   0  -5   5   56.09   25.70
  -5   5   5   39.30   19.50
   5   0   5   17.50    3.80
   0  -5   5   22.40    4.40
  -5   5   5   20.10    3.80
   5   0   5   33.10    4.40
  -5   5   5   19.10    4.30
   4  -5  -5    4.00    2.10
   1   4  -5    3.80    1.90
   4  -5  -5   -2.40    1.60
  -5   1  -5  -15.60   15.10
  -5   1  -5   -2.80    2.70
   1   4  -5   -0.20    2.10
  -5   1  -5   -1.20    2.10
   4  -5  -5    2.40    1.30
   4  -5  -5    3.10   16.10
   1   4  -5   -3.30    2.70
   1   4  -5   -1.80   18.50
   1   4  -5    0.90    2.00
  -5   1  -5    5.70    3.00
  -5   1  -5    2.30    2.00
   5  -1   5   -0.20    2.60
  -1  -4   5    3.20    2.90
  -4   5   5   -0.50    1.50
  -4   5   5   -3.40   16.80
   5  -1   5  -25.70   15.60
   5  -1   5   -0.20    1.70
  -4   5   5   -0.10    2.30
  -1  -4   5    1.00    1.90
  -1  -4   5   -0.60    1.30
  -1  -4   5  -10.20   22.50
  -5   2  -5   66.79    7.00
  -5   2  -5   27.10   17.80
   3  -5  -5   58.99    5.80
   2   3  -5   47.30    7.30
   2   3  -5   61.19    4.80
   3  -5  -5   56.59   19.20
  -5   2  -5   62.29    6.00
   2   3  -5   64.69    6.20
   2   3  -5   49.90    5.00
   3  -5  -5   57.39    3.80
   2   3  -5   67.69   20.70
   3  -5  -5   56.59    5.60
  -5   2  -5   53.79    5.00
  -5   2  -5   51.49    7.20
   5  -2   5   58.09    4.90
  -2  -3   5   56.09    5.00
  -2  -3   5   60.29    5.80
  -2  -3   5   30.40   24.80
  -3   5   5   80.09   20.20
   5  -2   5   47.90    7.30
  -3   5   5   55.29    5.20
  -3   5   5   62.79    6.80
  -2  -3   5   58.79    6.20
   5  -2   5   58.79   18.70
   2  -5  -5   55.69   20.00
  -5   3  -5   53.09    6.50
   2  -5  -5   64.09    4.10
   2  -5  -5   62.29    5.90
  -5   3  -5   71.69    6.30
   3   2  -5   63.09    5.30
  -5   3  -5   66.19    7.40
   3   2  -5   46.60    8.60
   3   2  -5   45.80   19.60
  -5   3  -5   58.79   19.00
   2  -5  -5   67.99    6.60
   3   2  -5   57.09    5.50
   3   2  -5   56.69    4.20
  -5   3  -5   59.69    5.10
   5  -3   5   60.09    5.70
  -3  -2   5   56.99    5.70
  -3  -2   5   47.40    4.70
  -2   5   5   56.79    4.40
  -2   5   5   49.10   18.40
  -3  -2   5   32.20   19.30
   5  -3   5   29.60   18.00
  -2   5   5   58.69    5.50
  -2   5   5   58.59    7.70
   5  -3   5   63.19    5.10
  -3  -2   5   60.09    6.00
   4   1  -5    1.10    2.70
   4   1  -5    6.10   16.20
   1  -5  -5    0.10    1.30
   1  -5  -5    0.30    2.00
  -5   4  -5    5.20    2.20
  -5   4  -5    2.10    2.50
   4   1  -5    2.90    2.10
  -5   4  -5    0.00    2.00
   1  -5  -5    3.20    1.60
   4   1  -5    2.40    2.00
   1  -5  -5   25.90   19.20
  -5   4  -5    4.10   15.90
   4   1  -5    1.60    1.00
  -5   4  -5    0.10    2.70
   5  -4   5    6.30   16.30
   5  -4   5   -0.30    1.70
  -1   5   5   -1.30    1.80
  -4  -1   5   -0.60    1.60
  -4  -1   5    0.70    1.80
  -4  -1   5   -2.70    1.70
  -1   5   5    4.40    2.50
  -1   5   5   23.00   18.50
  -1   5   5    0.90    2.90
   5   0  -5   29.40    4.30
  -5   5  -5    7.90   20.10
   5   0  -5   24.60    3.70
   0  -5  -5   28.90    5.30
  -5   5  -5   21.40    7.40
   0  -5  -5   27.40    4.30
  -5   5  -5   25.20    5.20
  -5   5  -5   24.50    4.40
   0  -5  -5   -0.40   19.90
   0  -5  -5   29.30    3.00
   5   0  -5   21.10    4.70
   0  -5  -5   19.10    3.30
   5   0  -5   11.50   16.80
  -5   0   5   59.79   21.40
   0   5   5   22.00    4.40
   0   5   5   28.00    4.30
  -5   0   5   21.30    3.60
  -5   0   5   25.20    4.10
   0   5   5   14.60    4.60
   5  -5   5   16.60    3.70
   5  -5   5   23.10    3.70
  -5   0   5   21.70    4.20
   5  -5   5  -26.90   20.50
   2   4  -5   24.40    3.80
   4  -6  -5   24.10    4.60
   4  -6  -5   31.50   17.00
  -6   2  -5   36.40   20.90
   2   4  -5   11.90    4.30
  -6   2  -5   24.70    5.80
  -6   2  -5   21.60    4.10
  -6   2  -5   25.20    5.00
   2   4  -5   42.50   22.70
   4  -6  -5   22.70    2.20
   6  -2   5   52.09   21.60
   6  -2   5   31.40    4.40
  -4   6   5   18.40    4.60
   6  -2   5   19.30    3.10
  -2  -4   5   20.00    4.10
  -2  -4   5   19.30    3.50
  -4   6   5   23.40    4.00
  -4   6   5   12.30   20.10
  -2  -4   5   48.80   27.70
   3   3  -5    1.50    1.90
   3  -6  -5  -27.30   16.90
   3   3  -5   -1.60    2.80
  -6   3  -5    2.70    4.50
  -6   3  -5    0.80    1.70
  -6   3  -5    3.90    2.60
   3  -6  -5    0.10    0.80
  -6   3  -5    1.00   18.00
   3   3  -5    6.90   24.20
  -3   6   5   -0.40    2.20
  -3   6   5   -4.90   17.10
   6  -3   5  -29.00   20.80
  -3  -3   5    1.60    2.20
  -3   6   5    0.20    2.50
  -3  -3   5   -2.00    1.30
   6  -3   5   -0.60    2.10
  -3   6   5    1.30    1.40
  -6   4  -5   41.40   19.90
   4   2  -5   33.90   19.70
  -6   4  -5   24.70    5.30
   4   2  -5   28.90    5.80
   2  -6  -5   28.30    2.60
  -6   4  -5   18.40    5.10
  -6   4  -5   26.20    4.30
   2  -6  -5   27.60    4.90
  -2   6   5   29.10   20.20
  -2   6   5   19.00    3.40
  -4  -2   5   17.90    3.80
  -4  -2   5   23.20    3.90
  -4  -2   5   27.40   24.40
  -2   6   5   27.50    4.70
   6  -4   5   30.40    4.20
  -2   6   5   16.30    5.20
   0   0  -6   30.00    3.70
   0   0  -6   29.60    4.90
   0   0  -6   37.60   18.70
   0   0  -6   31.70    5.80
   0   0   6   26.90    5.80
   0   0   6   35.60    5.40
   0   0   6   27.30    4.30
   0   0   6   40.70   19.10
  -1   0  -6   21.10    3.70
  -1   0  -6   26.10   15.00
   0   1  -6   18.60    3.30
   1  -1  -6   20.50    2.60
   0   1  -6   27.40   19.50
  -1   0  -6   24.70    3.60
   0   1  -6   18.10    3.40
  -1   0  -6   13.90    4.50
   0   1  -6   19.90    5.00
   1  -1  -6   19.20    4.10
  -1   0  -6   19.60    4.00
   1  -1  -6   18.20   17.80
   1  -1  -6   24.30    4.30
   0   1  -6   28.80    4.80
   1  -1  -6   16.70    4.60
   1   0   6   17.00    3.60
  -1   1   6   17.90    4.40
   0  -1   6   19.40    3.60
  -1   1   6   18.70    3.50
  -1   1   6   19.40    4.80
   1   0   6   26.10    5.70
   0  -1   6   17.40   20.10
   0  -1   6   16.10    3.80
   1   0   6   15.60   18.10
   1   0   6   16.10    4.00
   0  -1  -6   21.20    4.80
   1   0  -6   17.80   17.60
   1   0  -6   15.30    3.50
  -1   1  -6   17.90    3.80
  -1   1  -6   21.10    3.30
   1   0  -6   20.20    4.90
   0  -1  -6   15.20    3.80
  -1   1  -6   17.30    4.80
   1   0  -6   17.80    3.10
   0  -1  -6   21.50    3.30
   0  -1  -6   14.40   18.80
  -1   1  -6   20.70    3.90
  -1   0   6   21.50    3.70
   0   1   6   18.20    3.70
   1  -1   6   20.80    3.60
   0   1   6   20.00    5.50
  -1   0   6   17.00    4.30
   1  -1   6   19.00   19.30
   1  -1   6   18.70    4.20
   0   1   6   11.00   18.90
   2  -1  -6    5.70    3.20
  -1  -1  -6    9.90    2.50
   2  -1  -6   19.50    5.60
  -1   2  -6    9.60    4.00
  -1  -1  -6   10.00    2.90
  -1  -1  -6   11.30    3.40
  -1   2  -6  -17.40   19.20
  -1  -1  -6   10.30    3.80
  -1   2  -6    7.50    3.20
   2  -1  -6   10.20    3.30
  -1  -1  -6   31.20   20.10
   2  -1  -6    4.20   16.60
  -1   2  -6    9.00    2.90
   1   1   6   11.30    2.80
  -2   1   6   12.40    2.90
   1  -2   6   12.00    3.40
  -2   1   6    8.20    3.60
   1  -2   6    5.70    2.60
  -2   1   6   18.50   19.30
   1   1   6  -24.30   18.00
   1  -2   6    8.60    2.80
   1  -2   6   -0.50   19.20
   1   1   6   12.40    4.10
   1   1   6   10.20    4.00
  -1   3  -6   60.69    8.50
  -1   3  -6   66.29    6.20
  -1   3  -6   50.59   22.00
  -2  -1  -6   76.29    7.10
  -2  -1  -6   64.69   27.60
  -1   3  -6   67.89    7.00
  -2  -1  -6   61.59    6.50
   3  -2  -6   68.99    5.30
  -2  -1  -6   68.09    5.40
  -2  -1  -6   68.89    7.70
   1  -3   6   66.19    6.60
   1  -3   6   57.89   22.90
  -3   2   6   73.19   23.90
  -3   2   6   68.49    7.00
  -3   2   6   57.79    5.30
   2   1   6   68.59    7.30
   2   1   6   60.19   24.00
   2  -2  -6   97.49    6.30
   0   2  -6   96.29    7.70
   2  -2  -6  139.99   25.30
   0   2  -6   96.89   24.50
  -2   0  -6  101.29    6.70
   0   2  -6   95.09    7.70
  -2   0  -6   96.09    7.40
  -2   0  -6  106.99   24.00
  -2   0  -6   98.49    7.90
  -2   0  -6   94.09    9.00
   0   2  -6   90.09    9.00
   0   2  -6  104.19    6.90
   2  -2  -6   98.49    8.70
  -2   2   6   91.99    9.10
   2   0   6  102.99    7.30
   2   0   6   82.59   23.10
  -2   2   6   91.49    6.60
   0  -2   6   98.89    7.90
   2   0   6   93.49    8.00
   2   0   6   79.29    8.90
  -2   2   6   82.49   22.30
  -2   2   6   89.79    7.90
   0  -2   6   90.49   25.90
   0  -2   6   89.79    6.70
   1  -2  -6   15.30    2.80
   1   1  -6    9.30    2.30
   1   1  -6   11.00    2.90
   1   1  -6    5.90    2.30
  -2   1  -6   13.40    4.20
   1   1  -6   12.50    4.00
   1   1  -6    4.70   18.40
   1  -2  -6    9.80    2.00
  -2   1  -6   10.10    3.20
   1  -2  -6   13.80    3.60
   1  -2  -6   -3.20   17.50
  -2   1  -6   13.20    2.90
   1  -2  -6   10.70    3.60
  -2   1  -6   12.10    3.40
  -2   1  -6   30.80   19.70
  -1  -1   6    8.90    3.00
  -1   2   6   27.70   19.90
  -1   2   6   11.80    3.20
   2  -1   6   -4.30   18.90
  -1   2   6   12.50    4.90
   2  -1   6   10.70    3.30
  -1  -1   6    8.30    2.80
  -1  -1   6   10.40    2.90
  -1   2   6    5.80    3.50
   2  -1   6    6.90    3.90
   2  -1   6   10.80    3.80
   2   0  -6  104.49    6.90
   2   0  -6   89.79    4.10
   0  -2  -6   77.99   23.30
   2   0  -6   89.09    8.70
   2   0  -6   95.79   22.60
   0  -2  -6  104.99    7.40
   0  -2  -6  101.89    8.80
  -2   2  -6   93.39    7.70
  -2   2  -6   95.89    9.30
  -2   2  -6   96.89   24.30
   0  -2  -6   98.69    6.30
   2   0  -6  111.59    5.60
  -2   2  -6   98.59    7.70
   0   2   6   82.59    6.90
   2  -2   6   99.49   26.20
  -2   0   6  117.39    8.60
  -2   0   6  122.49   27.20
   2  -2   6   91.09    6.70
  -2   0   6   97.19    6.70
   2  -2   6   87.09    7.50
  -2   3  -6   56.79    6.20
  -1  -2  -6   72.99   24.00
   3  -1  -6   69.79    7.50
   3  -1  -6   73.79    5.60
  -1  -2  -6   67.19    7.50
  -2   3  -6   69.89    6.80
  -1  -2  -6   65.79    5.90
  -1  -2  -6   62.59    5.30
  -2   3  -6   42.00   22.70
  -2   3  -6   63.99    9.90
  -3   1   6   83.29   24.90
  -3   1   6   68.39    7.00
   2  -3   6   71.69    5.90
   2  -3   6   74.29    6.90
   2  -3   6  102.59   27.70
   1   2   6   52.99   23.20
  -3   1   6   62.69    5.40
   1   2   6   52.09    8.20
  -2  -2  -6   42.60   23.40
  -2  -2  -6   16.30    3.60
  -2  -2  -6   21.00    4.20
  -2   4  -6    3.20   23.60
   4  -2  -6   17.70    3.20
   4  -2  -6   15.20    4.20
   4  -2  -6  -21.40   20.00
  -2  -2  -6   14.80    4.30
  -2   4  -6   16.90    5.10
   2   2   6   26.70   23.20
   2  -4   6   10.60    3.00
   2   2   6   25.30    4.60
  -4   2   6   11.00   25.80
   2  -4   6  -17.60   24.40
   2  -4   6   23.70    4.80
   0   3  -6    8.70    3.90
  -3   0  -6    4.30    2.90
  -3   0  -6   10.20    3.60
  -3   0  -6   11.00    3.70
  -3   0  -6   -4.80   20.90
   3  -3  -6   11.10    3.40
   3  -3  -6   14.50    4.00
   0   3  -6   12.40    3.30
   3  -3  -6   10.50   17.90
   0   3  -6  -24.20   19.60
   0  -3   6    7.90    3.70
   3   0   6    9.80    3.20
  -3   3   6   11.70   20.10
   3   0   6   43.20   21.60
   0  -3   6   12.00    3.10
  -3   3   6    7.90    3.80
   1   2  -6   70.59    5.40
  -3   1  -6   29.50   22.50
  -3   1  -6   73.09    6.70
   2  -3  -6   86.49    8.00
   1   2  -6   95.89   25.30
   2  -3  -6   63.29   20.30
  -3   1  -6   70.29    7.20
   1   2  -6   57.39    8.30
   3  -1   6   85.59   25.80
  -1  -2   6   59.79   24.60
  -1  -2   6   68.19    7.80
  -2   3   6   70.39    8.20
   3  -1   6   61.49    6.50
  -1  -2   6   64.19    5.60
  -2   3   6   82.89   26.60
   3  -1   6   50.09    5.40
   1  -3  -6   81.59    5.60
  -3   2  -6   68.29    7.00
   2   1  -6   95.69   23.70
  -3   2  -6   60.49    6.60
  -3   2  -6   68.99   23.90
   1  -3  -6   77.49    7.60
   1  -3  -6   23.80   20.20
   2   1  -6   62.69    7.50
   2   1  -6   64.99    4.20
   2   1  -6   70.09    3.90
   3  -2   6   65.69    5.90
   3  -2   6   99.09   26.00
   3  -2   6   71.39    6.70
  -2  -1   6   65.79    5.60
  -2  -1   6   67.29    7.20
  -1   3   6   62.29   23.90
  -1   3   6   68.19    7.90
  -2  -1   6   28.40   22.20
  -1   3   6   67.29    6.10
   0  -3  -6   10.80    2.60
   0  -3  -6   10.30    2.40
   3   0  -6    7.40    3.80
   3   0  -6   13.50   18.70
   3   0  -6   16.10    4.10
  -3   3  -6   49.90   22.70
   0  -3  -6   12.40   20.80
  -3   3  -6   15.80    3.90
  -3   3  -6    7.10    4.30
  -3   3  -6    3.90    3.40
   0  -3  -6   12.80    3.90
  -3   0   6   26.60   22.20
  -3   0   6    3.30    2.60
   0   3   6   21.30    5.30
   0   3   6  -13.30   21.60
   0   3   6   13.70    3.50
  -3   0   6    8.80    2.30
   3  -3   6    1.20   22.20
   3  -3   6    7.30    2.70
   3  -3   6   22.10    4.90
   2  -4  -6    3.50   22.90
   2  -4  -6   18.60    4.20
   2   2  -6   35.30   24.80
  -4   2  -6   16.80    4.60
  -4   2  -6   16.10    4.40
  -4   2  -6   17.00    4.90
  -4   2  -6   -3.40   23.00
   2   2  -6   19.60    3.00
   2   2  -6   15.20    4.80
  -2  -2   6   17.10    3.30
  -2  -2   6   22.60    4.20
  -2   4   6   19.00    4.00
  -2   4   6   22.20    5.20
  -2   4   6   42.30   25.50
   4  -2   6   24.20    4.00
   4  -2   6   16.50    3.50
   4  -2   6    8.10   22.30
  -2  -2   6   23.90    3.90
   0   0   0    0.00    0.00
_computing_structure_solution     'SHELXT 2018/2 (Sheldrick, 2018)'
_computing_structure_solution     'SHELXT 2018/2 (Sheldrick, 2018)'
;
_shelx_hkl_checksum     98481
_shelx_res_file
;
TITL I P 63 R = 0.02 New:P63mc
    mo_b_0443c_0m.res
    created by SHELXL-2018/3 at 15:18:54 on 20-Apr-2026
rem TWIN
rem BASF -0.04632
CELL 0.71073 7.7942 7.7942 5.2703 90 90 120
ZERR 2 0.0003 0.0003 0.0003 0 0 0
LATT -1
SYMM -Y+X,+X,0.5+Z
SYMM -Y,+X-Y,+Z
SYMM -X,-Y,0.5+Z
SYMM +Y-X,-X,+Z
SYMM +Y,-X+Y,0.5+Z
SYMM +Y,+X,0.5+Z
SYMM +Y-X,+Y,+Z
SYMM -X,-X+Y,0.5+Z
SYMM -Y,-X,+Z
SYMM -Y+X,-Y,0.5+Z
SYMM +X,+X-Y,+Z
SFAC Cl H Mg O
UNIT 2 12 1 14
L.S. 5
PLAN  50
TEMP 0
CONF
BOND $H
MORE -1
fmap 2
acta
OMIT 1 1 0
OMIT 3 0 0
REM <olex2.extras>
REM <HklSrc "%.\\mo_B_0443c_0m.hkl">
REM </olex2.extras>
WGHT    0.039100    0.061000
FVAR       1.86034
MG1   3    0.000000    0.000000    0.249781    10.08333    0.02204    0.02204 =
         0.02772    0.00000    0.00000    0.01102
O1    4    0.123653   -0.123653    0.500020    10.50000    0.04177    0.04177 =
         0.06392   -0.00069    0.00069    0.02635
AFIX   3
H1    2    0.255441   -0.078800    0.499143    11.00000   -1.50000
AFIX   0
CL1   1    0.666667    0.333333    0.494596    10.16667    0.02368    0.02368 =
         0.03999    0.00000    0.00000    0.01184
O2    4    0.666667    0.333333    0.224072    10.16667    0.06669    0.06669 =
         0.03951    0.00000    0.00000    0.03335
O3    4    0.865774    0.432887    0.586356    10.50000    0.02942    0.05345 =
         0.08276   -0.00793   -0.01587    0.01471
HKLF 4
REM  I P 63 R = 0.02 New:P63mc
REM wR2 = 0.0653, GooF = S = 1.204, Restrained GooF = 1.201 for all data
REM R1 = 0.0235 for 229 Fo > 4sig(Fo) and 0.0241 for all 234 data
REM 22 parameters refined using 0 restraints
END
WGHT      0.0389      0.0614
REM Highest difference peak  0.152,  deepest hole -0.196,  1-sigma level  0.046
Q1    1   0.1526 -0.1526  0.6130  10.50000  0.05    0.15
Q2    1   0.1542 -0.1542  0.3806  10.50000  0.05    0.15
Q3    1   0.7204  0.4408  0.2951  10.50000  0.05    0.14
Q4    1   0.7937  0.3969  0.6993  10.50000  0.05    0.13
Q5    1   0.6157  0.2313  0.3002  10.50000  0.05    0.13
Q6    1   0.1226 -0.1226  0.7136  10.50000  0.05    0.11
Q7    1   0.8217  0.4109  0.4923  10.50000  0.05    0.08
Q8    1   0.9204  0.4602  0.7872  10.50000  0.05    0.08
Q9    1   1.0569  0.5285  0.4037  10.50000  0.05    0.07
Q10   1   0.7232  0.2768  0.7006  10.50000  0.05    0.07
Q11   1   0.0491 -0.1244  0.4940  11.00000  0.05    0.07
Q12   1   0.7706  0.2294  0.5766  10.50000  0.05    0.07
Q13   1   0.2886  0.1443  0.4257  10.50000  0.05    0.07
Q14   1   0.2359  0.0562  0.3727  11.00000  0.05    0.07
Q15   1   0.1603 -0.0432  0.2923  11.00000  0.05    0.07
Q16   1   0.2889  0.1444  0.5768  10.50000  0.05    0.07
Q17   1   0.7692  0.5384  0.4105  10.50000  0.05    0.05
Q18   1   1.0598  0.5299  0.5811  10.50000  0.05    0.03
Q19   1   0.2014 -0.2014  0.2589  10.50000  0.05    0.03
Q20   1   0.5369  0.2685 -0.0023  10.50000  0.05    0.03
Q21   1   0.0639  0.1278  0.1326  10.50000  0.05    0.02
;
_shelx_res_checksum     79261
