# Supplementary material for: A new hexa­gonal polymorph of magnesium perchlorate hexa­hydrate obtained from an acetamide medium
Source: Acta Crystallogr E Crystallogr Commun. 2026 May 12;82(Pt 6):624–6. doi: 10.1107/S2056989026004871 (PMC13239006; doi:10.1107/S2056989026004871)
Supplement: Supplementary file 2 [file e-82-00624-Isup2.hkl]

data_I                                                                          
_shelx_title ' I P 63 R = 0.02 New:P63mc'                                       
_shelx_refln_list_code          4                                               
_shelx_F_calc_maximum       57.98                                               
_exptl_crystal_F_000       170.00                                               
_reflns_d_resolution_high  0.8008                                               
                                                                                
loop_                                                                           
 _space_group_symop_operation_xyz                                               
 'x, y, z'                                                                      
 'x-y, x, z+1/2'                                                                
 '-y, x-y, z'                                                                   
 '-x, -y, z+1/2'                                                                
 '-x+y, -x, z'                                                                  
 'y, -x+y, z+1/2'                                                               
 'y, x, z+1/2'                                                                  
 '-x+y, y, z'                                                                   
 '-x, -x+y, z+1/2'                                                              
 '-y, -x, z'                                                                    
 'x-y, -y, z+1/2'                                                               
 'x, x-y, z'                                                                    
                                                                                
_cell_length_a     7.7942                                                       
_cell_length_b     7.7942                                                       
_cell_length_c     5.2703                                                       
_cell_angle_alpha  90.000                                                       
_cell_angle_beta   90.000                                                       
_cell_angle_gamma 120.000                                                       
                                                                                
_shelx_F_squared_multiplier     1.000                                           
                                                                                
loop_                                                                           
 _refln_index_h                                                                 
 _refln_index_k                                                                 
 _refln_index_l                                                                 
 _refln_F_squared_calc                                                          
 _refln_F_squared_meas                                                          
 _refln_F_squared_sigma                                                         
 _refln_observed_status                                                         
   0   0  -6          8.74          8.82         0.75 o                         
   0   1  -6          5.89          5.81         0.23 o                         
  -1   2  -6          1.94          3.09         0.28 o                         
   0   2  -6         27.30         28.49         0.45 o                         
  -1   3  -6         18.33         19.85         0.42 o                         
   0   3  -6          2.41          3.02         0.42 o                         
  -2   4  -6          6.99          4.92         0.57 o                         
   0   1  -5         10.22         11.60         0.29 o                         
   0   2  -5         56.88         56.74         0.69 o                         
  -1   3  -5         23.87         24.68         0.29 o                         
   0   3  -5         25.44         27.92         0.46 o                         
  -1   4  -5         32.79         36.90         0.35 o                         
   0   4  -5         34.66         31.06         0.48 o                         
  -2   5  -5         18.24         17.29         0.28 o                         
  -1   5  -5          0.03          0.24         0.17 o                         
   0   5  -5          7.08          6.88         0.32 o                         
  -2   6  -5          8.50          7.06         0.26 o                         
   0   0  -4        624.18        617.63         8.82 o                         
   0   1  -4         14.85         14.81         0.26 o                         
  -1   2  -4        237.47        252.92         1.76 o                         
   0   2  -4         51.38         47.59         0.45 o                         
  -1   3  -4         15.93         17.10         0.20 o                         
   0   3  -4        210.08        206.42         1.43 o                         
  -2   4  -4        301.37        293.99         2.13 o                         
  -1   4  -4         30.07         30.25         0.29 o                         
   0   4  -4          3.51          3.75         0.16 o                         
  -2   5  -4          8.58          8.34         0.20 o                         
  -1   5  -4        152.80        154.08         0.88 o                         
   0   5  -4         17.28         15.51         0.38 o                         
  -3   6  -4        159.19        163.97         1.40 o                         
  -2   6  -4          0.31          0.58         0.13 o                         
  -1   6  -4          9.12          9.69         0.22 o                         
   0   6  -4         65.29         63.16         0.68 o                         
  -3   7  -4          0.28          0.10         0.13 o                         
  -2   7  -4         47.86         48.32         0.64 o                         
  -1   7  -4          0.75          1.13         0.19 o                         
   0   1  -3        261.62        274.25         1.69 o                         
   0   2  -3        600.63        555.82         3.88 o                         
  -1   3  -3         58.52         56.79         0.37 o                         
   0   3  -3        162.30        162.37         1.19 o                         
  -1   4  -3        214.87        224.98         1.12 o                         
   0   4  -3        134.59        134.90         1.05 o                         
  -2   5  -3        124.02        125.94         0.75 o                         
  -1   5  -3          7.04          7.17         0.15 o                         
   0   5  -3         11.49         13.20         0.27 o                         
  -2   6  -3         65.83         68.47         0.51 o                         
  -1   6  -3        117.61        122.19         0.77 o                         
   0   6  -3         17.81         20.11         0.34 o                         
  -3   7  -3         38.78         41.29         0.39 o                         
  -2   7  -3          4.70          3.95         0.16 o                         
  -1   7  -3         43.65         44.98         0.41 o                         
   0   7  -3         35.78         36.18         0.47 o                         
  -3   8  -3         67.83         69.28         0.65 o                         
  -2   8  -3          7.15          7.99         0.34 o                         
   0   0  -2       3361.32       2889.18        87.92 o                         
   0   1  -2        113.43        111.70         0.77 o                         
  -1   2  -2         16.25         17.37         0.26 o                         
   0   2  -2        334.53        317.22         2.20 o                         
  -1   3  -2        423.96        427.24         2.31 o                         
   0   3  -2         97.16        111.17         0.83 o                         
  -2   4  -2         68.80         71.21         0.60 o                         
  -1   4  -2        120.29        121.81         0.65 o                         
   0   4  -2        292.59        294.43         2.04 o                         
  -2   5  -2         11.08         11.15         0.14 o                         
  -1   5  -2         22.96         24.91         0.23 o                         
   0   5  -2        190.63        186.96         1.49 o                         
  -3   6  -2        265.79        270.28         2.05 o                         
  -2   6  -2         48.35         51.72         0.41 o                         
  -1   6  -2         83.00         87.70         0.57 o                         
   0   6  -2          3.48          3.57         0.16 o                         
  -3   7  -2         68.81         72.18         0.59 o                         
  -2   7  -2         11.67         11.97         0.19 o                         
  -1   7  -2         75.63         75.07         0.57 o                         
   0   7  -2         21.83         21.15         0.36 o                         
  -4   8  -2          8.60          8.25         0.27 o                         
  -3   8  -2         66.30         64.76         0.57 o                         
  -2   8  -2         48.62         49.07         0.47 o                         
  -1   8  -2         28.61         28.17         0.35 o                         
   0   8  -2          1.92          1.70         0.18 o                         
  -4   9  -2         29.83         29.79         0.41 o                         
  -3   9  -2          5.10          4.43         0.30 o                         
   0   1  -1       1076.92       1071.85        13.81 o                         
   0   2  -1       2345.58       2217.82        39.96 o                         
  -1   3  -1        272.65        293.20         1.58 o                         
   0   3  -1        106.68        110.72         0.95 o                         
  -1   4  -1        444.68        447.22         3.02 o                         
   0   4  -1        127.33        130.34         1.09 o                         
  -2   5  -1        224.79        212.70         1.09 o                         
  -1   5  -1         71.90         78.52         0.51 o                         
   0   5  -1         14.95         14.94         0.27 o                         
  -2   6  -1        169.06        178.02         0.99 o                         
  -1   6  -1        255.31        250.07         1.37 o                         
   0   6  -1          7.10          6.36         0.21 o                         
  -3   7  -1        130.55        129.22         0.85 o                         
  -2   7  -1         26.09         24.05         0.25 o                         
  -1   7  -1         33.43         36.38         0.36 o                         
   0   7  -1         58.10         56.06         0.58 o                         
  -3   8  -1        159.07        156.16         1.08 o                         
  -2   8  -1          7.54          7.29         0.21 o                         
  -1   8  -1          4.98          3.79         0.13 o                         
   0   8  -1         28.58         29.62         0.59 o                         
  -4   9  -1         13.58         13.84         0.30 o                         
  -3   9  -1          0.84          0.62         0.27 o                         
  -2   9  -1         34.98         31.83         0.55 o                         
   0   1   0         45.07         41.61         0.32 o                         
  -1   2   0       2149.19       2114.94        64.31 o                         
   0   2   0         96.19        100.00         0.73 o                         
  -1   3   0        516.43        549.21         5.24 o                         
   0   3   0        171.40        121.73         0.91 o                         
  -2   4   0       1140.05       1140.59        21.71 o                         
  -1   4   0        115.14        122.29         0.65 o                         
   0   4   0        324.91        326.25         2.37 o                         
  -2   5   0         20.32         24.21         0.21 o                         
  -1   5   0        565.13        554.95         2.95 o                         
   0   5   0         63.17         58.56         0.67 o                         
  -3   6   0       1605.84       1544.85        25.69 o                         
  -2   6   0          3.44          4.15         0.12 o                         
  -1   6   0          8.87         11.17         0.19 o                         
   0   6   0        109.24        120.62         1.12 o                         
  -3   7   0         26.49         29.51         0.30 o                         
  -2   7   0        254.35        249.25         1.43 o                         
  -1   7   0         40.86         37.52         0.38 o                         
   0   7   0         27.77         27.04         0.41 o                         
  -4   8   0        173.50        171.67         2.14 o                         
  -3   8   0         31.13         28.31         0.38 o                         
  -2   8   0          5.71          6.44         0.16 o                         
  -1   8   0        135.16        140.09         1.02 o                         
   0   8   0          5.69          4.93         0.32 o                         
  -4   9   0          6.09          5.58         0.26 o                         
  -3   9   0         54.64         56.35         0.60 o                         
  -2   9   0          0.08          0.28         0.16 o                         
   0   1   1       1076.68       1113.90        13.84 o                         
   0   2   1       2340.68       2307.73        39.97 o                         
  -1   3   1        259.27        279.88         1.50 o                         
   0   3   1        106.68        109.97         0.79 o                         
  -1   4   1        440.53        446.55         2.50 o                         
   0   4   1        118.45        122.67         0.93 o                         
  -2   5   1        222.25        209.66         1.13 o                         
  -1   5   1         71.90         78.45         0.50 o                         
   0   5   1         12.26         12.21         0.31 o                         
  -2   6   1        169.23        175.82         1.01 o                         
  -1   6   1        254.61        247.52         1.36 o                         
   0   6   1          7.10          6.38         0.27 o                         
  -3   7   1        131.65        128.47         0.89 o                         
  -2   7   1         26.09         24.40         0.30 o                         
  -1   7   1         31.62         35.16         0.45 o                         
   0   7   1         57.54         55.63         0.88 o                         
  -3   8   1        159.08        155.73         1.08 o                         
  -2   8   1          7.00          6.89         0.28 o                         
  -1   8   1          4.98          3.90         0.24 o                         
   0   8   1         27.91         29.23         0.79 o                         
  -4   9   1         13.07         13.03         0.36 o                         
  -3   9   1          0.84          0.97         0.24 o                         
  -2   9   1         34.61         32.06         0.61 o                         
   0   1   2        119.55        115.48         1.00 o                         
  -1   2   2         20.10         20.87         0.25 o                         
   0   2   2        331.26        309.30         2.58 o                         
  -1   3   2        426.26        423.04         2.76 o                         
   0   3   2         91.34        104.47         0.86 o                         
  -2   4   2         66.79         67.89         0.63 o                         
  -1   4   2        115.73        116.13         0.67 o                         
   0   4   2        295.63        292.19         1.99 o                         
  -2   5   2         12.42         12.50         0.16 o                         
  -1   5   2         22.86         24.94         0.24 o                         
   0   5   2        190.40        186.08         1.40 o                         
  -3   6   2        270.51        268.13         2.22 o                         
  -2   6   2         49.43         52.11         0.43 o                         
  -1   6   2         82.53         86.82         0.59 o                         
   0   6   2          2.46          2.38         0.16 o                         
  -3   7   2         69.76         72.64         0.61 o                         
  -2   7   2         12.72         13.41         0.22 o                         
  -1   7   2         76.53         74.32         0.61 o                         
   0   7   2         20.59         19.91         0.41 o                         
  -4   8   2          9.72         10.11         0.51 o                         
  -3   8   2         66.66         63.30         0.55 o                         
  -2   8   2         48.40         48.39         0.52 o                         
  -1   8   2         28.03         27.50         0.49 o                         
   0   8   2          1.95          2.13         0.60 o                         
  -4   9   2         29.93         29.38         0.47 o                         
  -3   9   2          4.65          4.36         0.49 o                         
   0   1   3        271.00        275.28         2.48 o                         
   0   2   3        605.89        555.32         4.85 o                         
  -1   3   3         56.71         53.88         0.39 o                         
   0   3   3        162.30        158.66         1.27 o                         
  -1   4   3        216.92        225.39         1.24 o                         
   0   4   3        132.72        128.78         1.04 o                         
  -2   5   3        125.80        124.06         0.78 o                         
  -1   5   3          7.04          7.01         0.16 o                         
   0   5   3         11.49         12.57         0.27 o                         
  -2   6   3         67.91         70.04         0.56 o                         
  -1   6   3        118.91        120.90         0.78 o                         
   0   6   3         17.81         19.35         0.36 o                         
  -3   7   3         40.75         42.16         0.46 o                         
  -2   7   3          4.70          4.23         0.22 o                         
  -1   7   3         43.06         44.40         0.48 o                         
   0   7   3         35.95         35.54         0.66 o                         
  -3   8   3         68.48         69.35         0.79 o                         
  -2   8   3          7.11          7.25         0.33 o                         
   0   0   4        628.33        589.10        10.06 o                         
   0   1   4         14.78         14.55         0.29 o                         
  -1   2   4        236.49        245.06         1.98 o                         
   0   2   4         50.55         46.41         0.56 o                         
  -1   3   4         15.90         17.00         0.26 o                         
   0   3   4        207.67        199.54         1.75 o                         
  -2   4   4        300.50        284.47         2.16 o                         
  -1   4   4         29.24         30.08         0.32 o                         
   0   4   4          3.65          3.68         0.27 o                         
  -2   5   4          8.45          8.41         0.26 o                         
  -1   5   4        152.51        150.74         0.99 o                         
   0   5   4         17.26         15.76         0.36 o                         
  -3   6   4        160.49        162.86         1.52 o                         
  -2   6   4          0.36          0.60         0.15 o                         
  -1   6   4          8.86          9.09         0.23 o                         
   0   6   4         64.68         59.83         0.93 o                         
  -3   7   4          0.31          0.04         0.17 o                         
  -2   7   4         47.87         47.68         0.71 o                         
  -1   7   4          0.79          0.79         0.30 o                         
   0   1   5          9.53         10.60         0.35 o                         
   0   2   5         56.45         55.36         0.85 o                         
  -1   3   5         22.93         23.65         0.35 o                         
   0   3   5         25.44         27.64         0.54 o                         
  -1   4   5         32.48         36.13         0.44 o                         
   0   4   5         34.26         29.65         0.64 o                         
  -2   5   5         18.12         16.97         0.39 o                         
  -1   5   5          0.03          0.14         0.23 o                         
   0   5   5          6.61          6.53         0.83 o                         
  -2   6   5          8.37          6.58         0.35 o                         
   0   0   6          9.00          8.83         0.92 o                         
   0   1   6          6.00          5.47         0.31 o                         
  -1   2   6          2.05          2.76         0.34 o                         
   0   2   6         27.49         27.12         0.59 o                         
  -1   3   6         18.50         19.00         0.47 o                         
   0   3   6          2.55          3.22         0.66 o                         
  -2   4   6          7.23          5.83         0.65 o                         
                                                                                
